# Supplementary material for: The Cytokinin Complex Associated With Rhodococcus fascians: Which Compounds Are Critical for Virulence?
Source: Front Plant Sci. 2019 May 22;10:674. doi: 10.3389/fpls.2019.00674 (PMC6539147; doi:10.3389/fpls.2019.00674)
Supplement: Supplementary file 3 [file Table_3.xlsx]

## Sheet: Results
Paula Jameson's group (School of Biological Sciences, University of Canterbury, New Zealand)
Table - Cytokinin levels in pmol/g DW (Mean ± SD)
Asterisks indicate statistically significant difference in the pea plants 4 hours post inoculated (cotyledons only) and 15 days post inoculated (roots, shoots and cotyledons) versus the control (Mock treatment) in an ANOVA analysis (t-test; *, **, and *** correspond to P-values of 0.05 > p > 0.01, 0.01 > p > 0.001, and p < 0.001, respectively).
Timepoint	Tissue	Status	1-MeiP					Total 2MeS-CKs				2MeS-cZ				2MeS-cZR				2MeS-iP				2MeS-iPR
4 hours post-inoculation	Cotyledon	Control		<LOD				0.719779	±	0.0438036			<LOD			0.719779	±	0.0438036			<LOD				<LOD
		Avirulent 593		<LOD				3.13458	±	0.408106	***	1.93017	±	0.312399		1.20441	±	0.185894	**		<LOD				<LOD
		Vir 1 594		<LOD				2.28151	±	0.631343	***	1.50089	±	0.465586		0.780617	±	0.200688			<LOD				<LOD
		Vir 2 599		<LOD				2.23475	±	0.50325	***	1.15356	±	0.266384		1.08119	±	0.242611	*		<LOD				<LOD
		Vir 3 666		<LOD				4.58362	±	0.91727	***	1.51307	±	0.258077		3.04734	±	0.658595	***		<LOD			0.0232138	±	0.00522134
		Vir 4 606		<LOD				2.06905	±	0.209628	***	0.994278	±	0.184644		1.07211	±	0.051985	***		<LOD				<LOD
		Vir 5 leaf225		<LOD				2.25485	±	0.369032	***	0.647833	±	0.0330298		1.60702	±	0.362109	***		<LOD				<LOD
		Willi leaf354		<LOD				1.34915	±	0.0146129	***	0.432773	±	0.014244		0.907186	±	0.0148168	*		<LOD			0.00919029	±	0.00227392
15 days post-inoculation	Cotyledon	Control		<LOD				0.405892	±	0.0851183			<LOD			0.405892	±	0.0851183			<LOD				<LOD
		Avirulent		<LOD				8.81218	±	0.270041	***	5.65173	±	0.467245		3.1436	±	0.209797	***		<LOD			0.0168484	±	0.000918389
		Vir 1	1.22047	±	0.28006			9.13552	±	1.7347	***	6.87137	±	1.13916		2.09046	±	0.577613	***	0.122324	±	0.0284273		0.0513716	±	0.0113021
		Vir 2		<LOD				222.084	±	51.0957	***	206.861	±	50.2349		8.41813	±	1.78364	***	5.68069	±	0.203577		1.12363	±	0.0097619
		Vir 3		<LOD				1.17385	±	0.0466134	***	0.417595	±	0.0763935		0.746065	±	0.121244	**		<LOD			0.0101898	±	0.00164767
		Vir 4		<LOD				2.30369	±	0.238232	***	1.09951	±	0.207145		1.18832	±	0.187714	***		<LOD			0.0158604	±	0.00358305
		Vir 5		<LOD				19.7762	±	2.22809	***	15.3251	±	1.89448		4.43428	±	0.70599	***		<LOD			0.0328602	±	0.0024196
		Willi 6		<LOD				15.1024	±	0.433186	***	10.564	±	0.159452		4.18864	±	0.336319	***	0.269552	±	0.0811382		0.0802788	±	0.0152057
	Shoots	Control		<LOD				9.40391	±	1.2326		0.233739	±	0.0383062		9.17017	±	1.20675			<LOD				<LOD
		Avirulent		<LOD				21.4694	±	3.14799	***	10.5396	±	2.11678	***	10.725	±	2.47521		0.17147	±	0.0471169		0.0332596	±	0.00842333
		Vir 1	1.45674	±	0.0792388			6.9309	±	1.6641		1.39458	±	0.183832	***	5.42117	±	1.8579	*		<LOD			0.115152	±	0.0299996
		Vir 2		<LOD				19.5071	±	2.16561	***	7.85815	±	0.648895	***	10.4729	±	2.40809		0.463593	±	0.100656		0.712517	±	0.214623
		Vir 3		<LOD				9.48456	±	1.94261		1.14834	±	0.285695	***	8.29885	±	1.96271			<LOD			0.0373699	±	0.0099754
		Vir 4	22.4435	±	4.47529			2.51398	±	0.291946	***	1.0476	±	0.369109	**	1.46638	±	0.304641	***		<LOD				<LOD
		Vir 5	18.8896	±	2.74305			6.82971	±	1.42929	*	1.23571	±	0.315065	***	5.57716	±	1.19315	**		<LOD			0.0168425	±	0.00359789
		Willi		<LOD				19.3568	±	1.1095	***	3.96124	±	0.986776	***	15.2394	±	0.322248	***	0.103159	±	0.0238889		0.0530348	±	0.00175818
	Roots	Control		<LOD				7.82127	±	1.35684		0.45058	±	0.0651456		7.37069	±	1.30704			<LOD				<LOD
		Avirulent		<LOD				12.3746	±	2.89921	*	6.1934	±	1.88784	***	6.16812	±	1.04347			<LOD			0.0247181	±	0.00454744
		Vir 1	0.646213	±	0.145652			111.366	±	25.8201	***	87.5121	±	21.6959	***	19.8343	±	4.34254	**	3.00264	±	0.73751		1.01712	±	0.314105
		Vir 2		<LOD				4.00806	±	0.960106	*	2.01346	±	0.482312	***	1.90575	±	0.45651	**		<LOD			0.0888512	±	0.0212837
		Vir 3		<LOD				8.75861	±	2.33222		3.9604	±	1.087	***	4.70742	±	1.26808			<LOD			0.0907856	±	0.0228572
		Vir 4	16.9327	±	0.143904			10.6704	±	2.01065		4.46787	±	0.968608	***	6.14086	±	1.03405			<LOD			0.0616901	±	0.00798927
		Vir 5	0.491158	±	0.0812588			15.5558	±	2.38345	***	5.15518	±	0.845256	***	10.3693	±	1.808	*		<LOD			0.0313147	±	0.00205459
		Willi		<LOD				35.5317	±	2.21579	***	24.9888	±	2.83133	***	9.24592	±	1.30881		1.00571	±	0.279972		0.291309	±	0.0545956
Timepoint	Tissue	Status	Total Isopr. Cytokinins					Total CK Bases				Total CK Ribosides				Total CK Nucleotides				Total CK O-glucosides				Total CK N-glucosides
4 hours post-inoculation	Cotyledon	Control	275.308	±	38.6871			16.3292	±	3.98422		6.86827	±	0.899394		250.807	±	38.2048		0.174085	±	0.023844		1.1895	±	0.100423
		Avirulent	341.31	±	22.7354			40.7354	±	5.79178	**	6.33721	±	0.409493		292.874	±	16.5821		0.204167	±	0.0479576		1.1583	±	0.169269
		Vir 1	243.119	±	29.2829			17.9205	±	4.16362		7.35743	±	1.34702		213.537	±	28.495		0.244227	±	0.00791465		1.18135	±	0.149673
		Vir 2	505.164	±	46.9607	***		29.9304	±	5.84339	*	17.43	±	2.44063	***	456.189	±	47.3954	***	0.374337	±	0.114756	*	1.24052	±	0.0796454
		Vir 3	499.37	±	18.0348	**		40.9086	±	3.39719	**	41.9753	±	8.30397	***	415.496	±	19.2382	**	0.253385	±	0.0215428	*	0.73615	±	0.0205879	***
		Vir 4	426.387	±	66.4109	**		41.0453	±	2.46761	**	19.9494	±	1.16145	***	364.113	±	69.5564	*	0.383759	±	0.024481	***	0.895153	±	0.100469	**
		Vir 5	430.494	±	54.5	**		18.3525	±	2.504		19.0937	±	3.89278	***	391.517	±	52.8731	**	0.239587	±	0.0723365		1.29129	±	0.583735
		Willi	401.653	±	85.5572			12.0647	±	1.13116		13.9325	±	1.71718	***	374.363	±	86.5		0.345697	±	0.085396	*	0.947688	±	0.121453	*
15 days post-inoculation	Cotyledon	Control	522.913	±	77.5423			25.2041	±	9.24365		9.39061	±	0.567527		469.297	±	70.0888		17.3622	±	2.76627		1.65912	±	0.126021
		Avirulent	423.456	±	81.3601			151.57	±	14.9915	***	17.4806	±	2.14502	***	234.412	±	61.1149	**	18.6875	±	4.63055		1.30624	±	0.185183
		Vir 1	1250.47	±	303.078	**		700.236	±	145.704	***	18.4166	±	2.4943	***	636.138	±	15.8599		23.844	±	0.873465	*	3.59034	±	0.354932	***
		Vir 2	19126.6	±	3891.2	***		18251.3	±	3917.82	***	13.1873	±	2.48175	*	813.381	±	88.2062		46.6617	±	6.95503	***	2.10815	±	0.31258
		Vir 3	622.57	±	95.0697			255.894	±	20.0151	***	6.63179	±	0.219919	***	335.399	±	70.4912		23.7394	±	5.11053		0.906041	±	0.266549	**
		Vir 4	661.271	±	85.0923			410.353	±	53.2112	***	11.9382	±	2.32788		212.564	±	55.4644	*	24.5758	±	1.66661	*	1.84077	±	0.308764
		Vir 5	1001.91	±	243.128	*		617.496	±	174.089	***	37.7454	±	4.91095	***	335.659	±	98.7574		10.245	±	2.64409	**	0.764055	±	0.197129	***
		Willi	1205.53	±	262.85	**		801.24	±	209.045	***	4.75728	±	0.380153	***	298.86	±	53.5557	*	97.4315	±	18.4118	***	3.23626	±	0.582272	***
	Shoots	Control	314.011	±	47.9049			39.2271	±	3.12293		8.17513	±	2.19526		251.004	±	46.6938		14.7475	±	0.42033		0.857563	±	0.0452225
		Avirulent	479.933	±	40.1349	***		237.427	±	38.966	***	13.0473	±	1.33254	**	187.947	±	38.9628		37.4206	±	5.14844	***	4.09075	±	0.735779	***
		Vir 1	4203.15	±	618.36	***		3566.5	±	772.941	***	31.7707	±	6.11555	***	343.555	±	75.909		43.0098	±	5.92467	***	3.89706	±	1.0764	***
		Vir 2	2429.39	±	403.739	***		2205.66	±	375.282	***	21.0902	±	0.648507	**	173.149	±	27.8709	*	14.1074	±	1.21397		15.3785	±	4.47447	***
		Vir 3	512.373	±	48.6641	***		29.7704	±	4.02875		24.8665	±	5.01523	***	433.401	±	42.7303	***	21.9119	±	2.46199	**	2.42356	±	1.09046
		Vir 4	5899.04	±	1312.28	***		5810.41	±	1308.51	***	7.45785	±	2.1879		61.9805	±	5.22228	***	18.2564	±	0.525052		0.928956	±	0.14319
		Vir 5	4024.87	±	634.308	***		3910.84	±	636.521	***	4.73428	±	0.192228	*	94.9074	±	2.36548	***	12.6056	±	0.222872	*	1.77516	±	0.144887	***
		Willi	316.951	±	20.4394			67.9576	±	12.4201	*	8.03403	±	0.608562		222.34	±	24.4397		15.8713	±	1.16026		2.74737	±	0.789223	***
	Roots	Control	811.235	±	25.9729			159.438	±	26.2203		47.2557	±	11.3231		572.66	±	35.0146		29.9764	±	5.07084		1.90527	±	0.196603
		Avirulent	892.845	±	36.8699			326.37	±	68.7338	**	41.0797	±	5.83589		490.87	±	29.2139		32.7218	±	1.76469		1.80385	±	0.12957
		Vir 1	4120.8	±	450.654	***		3531.86	±	402.556	***	52.3972	±	5.95304		503.746	±	66.7813		31.1219	±	1.77178		1.67092	±	0.454215
		Vir 2	869.173	±	105.875			29.3425	±	0.863139	**	62.5691	±	8.75885		741.601	±	101.587	*	33.4858	±	5.0441		2.17519	±	0.290286
		Vir 3	9625.41	±	2206.62	***		9382.77	±	2204.03	***	14.0498	±	2.08426	**	195.032	±	6.00158	**	31.4391	±	1.09142		2.12663	±	0.235875
		Vir 4	2767.51	±	376.775	***		2474.67	±	341.654	***	14.3113	±	0.581752	**	254.913	±	35.0342	**	21.4687	±	1.21401		2.15362	±	0.54544
		Vir 5	1383.83	±	37.4852	***		740.274	±	110.532	***	50.1343	±	3.38947		546.368	±	78.0883		43.6854	±	2.2482	*	3.36857	±	0.236135	***
		Willi	1705.38	±	258.514	***		1361.38	±	276.653	***	23.7254	±	1.38003	**	293.261	±	20.6771	***	22.8577	±	2.06756		4.15105	±	0.905938	*
Timepoint	Tissue	Status	Total tZ-types					tZ				tZR				tZRMP				tZOG				tZROG				tZ7G				tZ9G
4 hours post-inoculation	Cotyledon	Control	0.20795	±	0.0279082				<LOD			0.20795	±	0.0279082				<LOD			<LOD				<LOD				<LOD				<LOD
		Avirulent	0.165918	±	0.00766825				<LOD			0.165918	±	0.00766825				<LOD			<LOD				<LOD				<LOD				<LOD
		Vir 1	0.19088	±	0.0200832				<LOD			0.19088	±	0.0200832				<LOD			<LOD				<LOD				<LOD				<LOD
		Vir 2	0.584983	±	0.139339	**			<LOD			0.584983	±	0.139339	**			<LOD			<LOD				<LOD				<LOD				<LOD
		Vir 3	0.62526	±	0.0560803	***			<LOD			0.62526	±	0.0560803	***			<LOD			<LOD				<LOD				<LOD				<LOD
		Vir 4	0.839214	±	0.143931	***			<LOD			0.839214	±	0.143931	***			<LOD			<LOD				<LOD				<LOD				<LOD
		Vir 5	0.380906	±	0.103555				<LOD			0.380906	±	0.103555				<LOD			<LOD				<LOD				<LOD				<LOD
		Willi	0.358941	±	0.0129325	**			<LOD			0.358941	±	0.0129325	**			<LOD			<LOD				<LOD				<LOD				<LOD
15 days post-inoculation	Cotyledon	Control	2.1412	±	0.31572				<LOD			1.67075	±	0.213421				<LOD			<LOD				<LOD				<LOD				<LOD
		Avirulent	1.12088	±	0.25893	**			<LOD			0.62718	±	0.148236	***			<LOD			<LOD				<LOD				<LOD				<LOD
		Vir 1	17.067	±	4.83552	**			<LOD			1.66937	±	0.255985		12.2095	±	2.9204		2.77542	±	0.84451		2.78482	±	0.780827	***		<LOD				<LOD
		Vir 2	1.59561	±	0.954459				<LOD			0.0836271	±	0.0135372	***		<LOD			1.66969	±	0.338078		0.620786	±	0.124153			<LOD				<LOD
		Vir 3	2.90894	±	0.696498				<LOD			0.837081	±	0.0811949	***		<LOD			1.18796	±	0.405983		0.883903	±	0.296422	*		<LOD				<LOD
		Vir 4	5.46193	±	1.02141	**			<LOD			0.964493	±	0.204518	*		<LOD			4.79916	±	0.249652		0.454755	±	0.13733			<LOD				<LOD
		Vir 5	2.07769	±	0.240398				<LOD			1.11172	±	0.0879455	*	1.50034	±	0.472064		<LOD	0	0		0.254465	±	0.0343088	*		<LOD				<LOD
		Willi	8.45255	±	2.07304	***			<LOD			0.108363	±	0.00618955	***	1.80942	±	0.48003		4.43216	±	0.795797		2.29261	±	0.556692	***		<LOD				<LOD
	Shoots	Control	16.5409	±	3.1616				<LOD			1.32161	±	0.360713		10.5901	±	2.60592		2.85963	±	0.301128		1.76955	±	0.0939618			<LOD				<LOD
		Avirulent	26.6536	±	4.73511	*			<LOD			1.46578	±	0.306374		8.29669	±	0.685272		12.7412	±	3.63108	**	4.14996	±	1.04967	**		<LOD				<LOD
		Vir 1	48.3303	±	10.4062	***			<LOD			5.07227	±	0.647935	***	28.8932	±	7.49906		8.30102	±	1.55835	***	6.06381	±	1.86593	***		<LOD				<LOD
		Vir 2	4.36255	±	0.264803	***			<LOD			0.226856	±	0.0422932	***	1.78231	±	0.136005		1.80692	±	0.398045	**	1.14123	±	0.216798	*		<LOD				<LOD
		Vir 3	31.4938	±	6.40919	**			<LOD			3.77591	±	1.08498	**	22.7638	±	4.763		2.59983	±	0.330266		2.35434	±	0.382348			<LOD				<LOD
		Vir 4	10.3796	±	2.36249	*			<LOD			0.202292	±	0.0463583	***	2.63904	±	0.861211		8.07628	±	1.348	***	0.298107	±	0.0784439	***		<LOD				<LOD
		Vir 5	8.14642	±	0.982472	***			<LOD			0.0477818	±	0.00592211	***	3.89991	±	1.12672		3.69913	±	0.158149	*	0.508947	±	0.0174974	***		<LOD				<LOD
		Willi	11.9325	±	1.93638				<LOD			1.0453	±	0.103971		6.5396	±	1.59628		2.94177	±	0.350521		1.40588	±	0.115631			<LOD				<LOD
	Roots	Control	34.8615	±	2.2084				<LOD			7.31323	±	0.953213		24.3861	±	2.79142		1.36013	±	0.16598		1.80202	±	0.335757			<LOD				<LOD
		Avirulent	45.6509	±	14.7255				<LOD			8.44379	±	1.01648		40.2063	±	10.6515		3.42414	±	0.224177	***	1.71678	±	0.067628			<LOD				<LOD
		Vir 1	36.6683	±	6.30134				<LOD			5.41371	±	0.794798		22.6552	±	5.96804		5.48109	±	0.299416	***	3.11833	±	0.768166	*		<LOD				<LOD
		Vir 2	62.9184	±	11.9104	**			<LOD			17.1282	±	2.97077	**	41.317	±	9.85115	*	2.98119	±	0.214627	***	2.18364	±	0.00521435			<LOD				<LOD
		Vir 3	17.8262	±	0.367768	**			<LOD			1.76592	±	0.405744	**	1.38361	±	0.280304	***	13.8727	±	1.24215	***	0.803948	±	0.188336			<LOD				<LOD
		Vir 4	11.7226	±	1.34458	***			<LOD			1.92258	±	0.0205115	***	2.01213	±	0.166931	***	8.01451	±	0.690739	***	0.469337	±	0.0922323			<LOD				<LOD
		Vir 5	63.5293	±	5.52203	***			<LOD			10.6308	±	0.789602	*	44.9361	±	4.71361	***	6.36497	±	0.0648586	***	1.59744	±	0.152331			<LOD				<LOD
		Willi	11.9415	±	2.08287	***			<LOD			1.79986	±	0.289567	***	4.47537	±	0.962895	***	4.48232	±	0.148304	***	1.75302	±	0.280859			<LOD				<LOD
Timepoint	Tissue	Status	Total cZ-types					cZ				cZR				cZRMP				cZOG				cZROG				cZ7G				cZ9G
4 hours post-inoculation	Cotyledon	Control	266.305	±	38.1528			15.054	±	3.23781		6.35849	±	0.893645		247.701	±	38.3431			<LOD			0.174085	±	0.023844			<LOD				<LOD
		Avirulent	310.112	±	19.8759			20.3537	±	3.78682		4.75913	±	0.39676	*	284.795	±	15.7009			<LOD			0.204167	±	0.0479576			<LOD				<LOD
		Vir 1	224.678	±	27.1945			10.7977	±	0.548897		6.04165	±	1.12085		207.675	±	27.0593			<LOD			0.244227	±	0.00791465			<LOD				<LOD
		Vir 2	485.624	±	48.9976	***		21.5966	±	5.15886		14.6545	±	2.17676	***	448.999	±	48.0837	***		<LOD			0.374337	±	0.114756	*		<LOD				<LOD
		Vir 3	439.094	±	16.0258	**		12.2396	±	1.14816		22.1166	±	4.62146	***	404.484	±	18.7399	**		<LOD			0.253385	±	0.0215428	*		<LOD				<LOD
		Vir 4	381.485	±	70.9218	*		12.1092	±	1.45439		13.9884	±	0.723833	***	355.004	±	70.1492	*		<LOD			0.383759	±	0.024481	***		<LOD				<LOD
		Vir 5	412.44	±	55.4829	**		9.18946	±	1.10356		15.8443	±	3.45594	**	387.166	±	52.4431	**		<LOD			0.2886	±	0.0310648	**		<LOD				<LOD
		Vir 6	388.764	±	85.7709			6.92988	±	0.612962	*	11.774	±	1.70468	***	369.714	±	86.1085			<LOD			0.345697	±	0.085396	*		<LOD				<LOD
15 days post-inoculation	Cotyledon	Control	490.086	±	73.6524			15.8942	±	2.69621		5.13688	±	0.25117		461.33	±	68.665		6.7785	±	1.41449		9.34251	±	1.62799			<LOD				<LOD
		Avirulent	337.562	±	70.7738	*		83.4071	±	8.92302	**	8.25777	±	0.598898	**	228.325	±	60.5268	**	5.86926	±	0.895391		11.7021	±	3.5108			<LOD				<LOD
		Vir 1	773.848	±	11.9232			227.747	±	24.8625	**	3.11346	±	0.237018	***	528.129	±	16.6268		5.66068	±	1.32153		9.19724	±	0.969682			<LOD				<LOD
		Vir 2	15281	±	3261.17	***		14427	±	3278.53	***	3.12507	±	0.822841	**	806.933	±	89.0926		29.7854	±	3.52742	***	14.1584	±	2.86943	*		<LOD				<LOD
		Vir 3	537.343	±	90.7533			200.381	±	26.5753	***	3.32867	±	0.306084	***	313.024	±	63.5431		10.9873	±	2.10364	*	9.62148	±	2.07505			<LOD				<LOD
		Vir 4	391.245	±	58.3839			153.763	±	9.54586	***	8.34342	±	2.07267		209.91	±	55.6405	*	8.50851	±	0.808317		10.7196	±	1.41041			<LOD				<LOD
		Vir 5	531.422	±	129.304			181.3	±	54.6368	**	15.3052	±	1.62539	***	325.239	±	98.9652		2.80201	±	0.912746	**	6.77659	±	1.6028			<LOD				<LOD
		Vir 6	1008.33	±	224.569	**		649.318	±	173.501	**	2.44038	±	0.144472	***	267.531	±	47.6045	*	48.3339	±	7.10783	***	40.7075	±	9.81506	***		<LOD				<LOD
	Shoots	Control	151.939	±	27.9712			0.608951	±	0.0502424		0.573928	±	0.141805		144.64	±	28.0549		2.17114	±	0.0406896		4.24993	±	0.218093			<LOD				<LOD
		Avirulent	211.317	±	26.1189	*		74.4336	±	8.61142	***	2.4442	±	0.761726	***	120.572	±	27.9734		3.24586	±	0.656735	*	10.6216	±	2.4883	**		<LOD				<LOD
		Vir 1	2807.48	±	754.401	***		2556.28	±	747.078	**	2.13459	±	0.494762	***	237.212	±	57.6389	*	1.72914	±	0.202991	*	10.1213	±	0.888898	**		<LOD				<LOD
		Vir 2	1763.8	±	458.658	***		1624.67	±	436.995	**	3.6842	±	0.33088	***	126.482	±	21.8899		2.43747	±	0.283335		6.52396	±	0.718273	***		<LOD				<LOD
		Vir 3	228.58	±	45.868	*		6.68185	±	0.68793	**	4.59628	±	0.512723	***	206.599	±	44.9617		2.52617	±	0.342384		9.45202	±	2.13445	**		<LOD				<LOD
		Vir 4	152.488	±	35.1963			97.9853	±	29.2555	*	0.830232	±	0.145598		44.7956	±	6.3206	***	2.9623	±	0.415787		5.9146	±	1.25084	*		<LOD				<LOD
		Vir 5	291.634	±	20.7736	**		215.221	±	26.4774	**	0.979197	±	0.082118	**	68.2199	±	5.8633	**	1.65288	±	0.381656		5.8533	±	0.552011	**		<LOD				<LOD
		Vir 6	185.46	±	18.7931			24.2425	±	4.83868	**	1.41854	±	0.027035	***	151.19	±	18.7441		2.34729	±	0.536599		6.26226	±	0.826846	**		<LOD				<LOD
	Roots	Control	505.676	±	37.5553			63.6922	±	13.5322		3.14245	±	0.485255		415.419	±	40.3643		2.95518	±	0.294708		20.467	±	4.22739			<LOD				<LOD
		Avirulent	604.803	±	63.9696			235.394	±	59.8303	***	4.59761	±	1.38972		337.543	±	20.8195		5.10892	±	0.748098	**	22.1601	±	1.10652			<LOD				<LOD
		Vir 1	2637.86	±	316.069	***		2290.86	±	289.166	***	5.24156	±	1.45662	*	322.783	±	52.2311		3.13535	±	0.995501		15.8418	±	1.17326			<LOD				<LOD
		Vir 2	397.506	±	19.8395			4.59186	±	0.512274	**	5.20718	±	1.67604		366.158	±	12.1036		5.53865	±	0.112027	**	16.0106	±	5.43549			<LOD				<LOD
		Vir 3	1361.55	±	332.35	***		1168.64	±	327.548	***	3.69005	±	0.862245		174.058	±	5.62573	**	4.62878	±	0.0696304	***	10.5424	±	0.108357	*		<LOD				<LOD
		Vir 4	1217.55	±	222.857	**		967.015	±	189.558	***	5.05703	±	0.117842	*	232.972	±	32.9924	*	3.75791	±	0.106321		8.74516	±	0.317704	**		<LOD				<LOD
		Vir 5	839.231	±	49.0351	***		421.444	±	73.2104	***	5.09433	±	0.464193	***	378.833	±	70.4531		6.43374	±	0.412085	***	27.4263	±	1.54183			<LOD				<LOD
		Willi	1212.13	±	215.114	***		981.06	±	244.254	***	4.32886	±	1.03894		212.536	±	31.2653	**	3.53793	±	0.329633		10.6618	±	1.24637	**		<LOD				<LOD
Timepoint	Tissue	Status	Total DHZ-types					DHZ				DHZR				DHZRMP				DHZOG				DHZROG				DHZ7G				DHZ9G
4 hours post-inoculation	Cotyledon	Control	1.64184	±	0.142361				<LOD			0.139803	±	0.0211098		0.758763	±	0.231773			<LOD				<LOD			0.830516	±	0.138116		0.435056	±	0.0155335
		Avirulent	1.64517	±	0.185548				<LOD			0.154085	±	0.026479		0.390507	±	0.0953042			<LOD				<LOD			0.673163	±	0.10349		0.485137	±	0.0658198
		Vir 1	1.54692	±	0.180994				<LOD			0.19547	±	0.0127944	*	0.390645	±	0.0402293			<LOD				<LOD			0.647084	±	0.110445		0.662762	±	0.0805703
		Vir 2	1.91994	±	0.153137				<LOD			0.374494	±	0.0903371	**	0.373545	±	0.073379			<LOD				<LOD			0.858095	±	0.0517873		0.382427	±	0.037479
		Vir 3	1.7621	±	0.111389				<LOD			0.567954	±	0.0815777	***	0.457999	±	0.0757944			<LOD				<LOD			0.460531	±	0.0266915	**	0.275619	±	0.0349334	***
		Vir 4	1.67854	±	0.117798				<LOD			0.535355	±	0.0892465	**	0.344143	±	0.079287			<LOD				<LOD			0.533072	±	0.0809714	*	0.362081	±	0.0234928	*
		Vir 5	2.05866	±	0.55884				<LOD			0.418403	±	0.121822	*	0.416671	±	0.0597498			<LOD				<LOD			0.479931	±	0.123065	*	0.811357	±	0.463899
		Willi	1.61623	±	0.235474				<LOD			0.376923	±	0.0887776	**	0.343023	±	0.0649762			<LOD				<LOD			0.678238	±	0.115021		0.26945	±	0.0181942	***
15 days post-inoculation	Cotyledon	Control	15.3601	±	1.91659			9.50471	±	2.06876		2.12055	±	0.252589		1.55453	±	0.30789		0.314458	±	0.0182793		0.456256	±	0.0338709		0.909625	±	0.124754		0.500007	±	0.0887939
		Avirulent	46.4975	±	9.92824	***		36.7382	±	9.3017	**	6.60558	±	1.20169	***	1.40287	±	0.380228		0.128141	±	0.0293591	***	0.494257	±	0.0954505		0.804393	±	0.136695		0.324106	±	0.047741	**
		Vir 1	37.0309	±	5.35912	***		26.113	±	3.93844	***	2.85326	±	0.32893	**	2.09134	±	0.398145		0.865316	±	0.221348	***	2.56056	±	0.68548	***	2.11449	±	0.164945	***	0.4329	±	0.0296191
		Vir 2	64.5543	±	15.8884	***		61.2324	±	15.6481	***	0.528714	±	0.103412	***		<LOD			0.309353	±	0.0880428		0.896619	±	0.1604	**	1.27373	±	0.0266018	*	0.313411	±	0.0722467	**
		Vir 3	8.33406	±	1.28772	***		5.28621	±	0.987554	**	0.427365	±	0.0852962	***	0.883719	±	0.211505	*	0.29378	±	0.0941963		0.765014	±	0.193302	*	0.447559	±	0.135156	**	0.23041	±	0.0695588	***
		Vir 4	16.5769	±	1.54333			13.0446	±	2.05181		0.526485	±	0.0883738	***	0.710162	±	0.21266	*	0.258075	±	0.00843204	**	0.592227	±	0.068577		1.12835	±	0.253659		0.317044	±	0.0893642	*
		Vir 5	50.5292	±	12.0209	**		39.7269	±	10.3446	**	8.6045	±	1.96957	***	1.15534	±	0.0943595		0.0991177	±	0.0152173	***	0.351453	±	0.0867945		0.406575	±	0.0726136	***	0.185369	±	0.05341	***
		Willi	17.2713	±	2.95294			12.0389	±	2.35497		0.345837	±	0.0338746	***	0.955188	±	0.0600213	*	0.656884	±	0.129466	**	1.00845	±	0.150581	***	1.98457	±	0.352321	***	0.281519	±	0.0554837	**
	Shoots	Control	31.6265	±	2.32114			21.5753	±	1.73959		1.53714	±	0.417728		4.03512	±	0.472581		2.53138	±	0.209342		1.16591	±	0.135788		0.72394	±	0.024101		0.0576685	±	0.00478742
		Avirulent	35.8686	±	3.61882			22.4276	±	3.58492		1.49068	±	0.225712	-	1.51937	±	0.187041	***	3.98039	±	0.0770288	**	2.68158	±	0.29459	**	3.54208	±	0.649523	***	0.226921	±	0.053557	***
		Vir 1	207.335	±	40.4733	***		163.568	±	38.5435	***	16.1015	±	3.9505	***	7.21271	±	1.61274	*	2.12502	±	0.612149	-	14.6695	±	1.96486	***	3.42157	±	0.886925	***	0.237465	±	0.121489	*
		Vir 2	101.649	±	5.66872	***		81.5532	±	3.52104	***	2.12053	±	0.207133	-	0.592187	±	0.136544	***	0.505693	±	0.0349808	***	1.6921	±	0.249301	*	15.1277	±	4.42726	***	0.138861	±	0.0532336	*
		Vir 3	22.6524	±	2.50562	**		8.38938	±	1.33727	***	3.52243	±	0.912602	**	4.82872	±	0.537498		1.85595	±	0.238123	**	3.12355	±	0.294921	**	2.0982	±	1.06143		0.0709355	±	0.018033
		Vir 4	88.7331	±	27.0906	**		85.6274	±	26.7972	***	0.749716	±	0.223184	**	0.528519	±	0.0508777	***	0.596489	±	0.0933723	***	0.557672	±	0.126911	**	0.601118	±	0.124361		0.0722067	±	0.0149914
		Vir 5	94.1651	±	16.8078	***		91.391	±	16.7015	***	0.901606	±	0.0704787	*	0.604769	±	0.0320507	***	0.505923	±	0.0743794	***	0.677207	±	0.0645416	**		<LOD			0.0845201	±	0.0368908
		Willi	15.3335	±	1.36046	***		8.40229	±	1.04978	***	0.639769	±	0.0252186	**	0.904821	±	0.229031	***	1.3289	±	0.0681407	***	1.58518	±	0.118254		2.45605	±	0.783108	**	0.116015	±	0.032914	*
	Roots	Control	28.7281	±	4.25567			18.2043	±	2.2108		3.45538	±	0.740612		2.74173	±	0.309538		1.15055	±	0.285807		2.24149	±	0.707705		0.606073	±	0.0326763		0.32865	±	0.0434611
		Avirulent	43.4522	±	3.11213	**		33.9448	±	3.03571	***	4.84961	±	0.420233		1.91606	±	0.15314	*	1.01596	±	0.248989		1.04533	±	0.203388	*	0.460697	±	0.0908452		0.378743	±	0.0509495
		Vir 1	73.8549	±	9.20523	***		62.8151	±	9.86571	***	4.43247	±	0.925352		2.13367	±	0.311089		0.791172	±	0.235773		2.75416	±	0.177726		0.733952	±	0.161782		0.194447	±	0.0316139	*
		Vir 2	31.91	±	6.45985			6.02971	±	1.84416	**	9.14748	±	1.72749	***	8.3829	±	1.50307	***	2.66368	±	0.439087	**	4.79973	±	0.975811	**	0.452377	±	0.13503		0.434119	±	0.105268
		Vir 3	174.186	±	28.1061	***		169.971	±	28.3311	***	1.22075	±	0.0522493	**	0.421754	±	0.0229923	***	0.463399	±	0.0718548	*	1.12781	±	0.148188		0.816989	±	0.0494169	*	0.163877	±	0.0239855
		Vir 4	28.7768	±	3.17969			25.2548	±	3.14569		1.34191	±	0.0521606	**	0.520401	±	0.0158111	**	0.31787	±	0.0067211	**	0.398635	±	0.0598522	**	1.20342	±	0.147205	***		<LOD
		Vir 5	49.0724	±	1.70849	***		39.3296	±	0.785426	***	5.77832	±	0.624134	**	1.77846	±	0.161141	*	0.658662	±	0.0603508	*	1.20428	±	0.210898	*		<LOD			0.322987	±	0.0788823
		Willi	60.272	±	15.0087	**		50.7101	±	14.6249	**	2.65569	±	0.599992		1.08518	±	0.163537	**	0.940716	±	0.15192		1.48184	±	0.330467		3.37206	±	1.00497	**	0.171964	±	0.0376007	*
Timepoint	Tissue	Status	Total iP-types					iP				iPR				iPRMP				iP7G				iP9G
4 hours post-inoculation	Cotyledon	Control	7.15314	±	0.636545			6.71961	±	1.58544		0.190237	±	0.0277116		2.76556	±	0.19841		<LOD	0	0			<LOD
		Avirulent	29.3865	±	3.70701	***		20.3817	±	2.42437	**	1.25808	±	0.184281	***	7.74675	±	1.13624	***	<LOD	0	0	0		<LOD
		Vir 1	15.2842	±	1.96313	**		8.89479	±	1.98938		2.10081	±	0.519838	***	5.6016	±	1.63152	**	<LOD	0	0	0		<LOD
		Vir 2	17.0347	±	2.21618	**		8.33382	±	1.20286		1.81607	±	0.504156	***	6.88479	±	1.0177	***	<LOD	0	0	0		<LOD
		Vir 3	57.8885	±	5.97198	***		28.669	±	2.39454	**	18.6655	±	4.25941	***	10.5541	±	0.783326	***	<LOD	0	0	0		<LOD
		Vir 4	42.384	±	4.82579	***		28.9361	±	3.41443	**	4.58647	±	0.610796	***	8.86149	±	0.847711	***	<LOD	0	0	0		<LOD
		Vir 5	15.6149	±	2.46727	**		11.0737	±	0.294941	**	2.45011	±	0.48684	***	4.00179	±	0.637709	*	<LOD	0	0	0		<LOD
		Willi	10.9144	±	0.464141	*		5.13477	±	0.545585		1.42259	±	0.218373	***	4.35699	±	0.301901	***	<LOD	0	0	0		<LOD
15 days post-inoculation	Cotyledon	Control	15.326	±	2.72983			8.20169	±	1.73304		0.462443	±	0.0790074		6.4124	±	1.21298		0.249489	±	0.0638804			<LOD
		Avirulent	38.2757	±	1.36056	**		31.4245	±	1.3096	***	1.99007	±	0.234337	***	4.68342	±	0.242044		0.221787	±	0.0489737			<LOD
		Vir 1	518.535	±	188.35	***		446.376	±	126.979	***	10.7805	±	2.34405	***	96.0794	±	26.5517	***	0.281118	±	0.0791682		0.761829	±	0.221905
		Vir 2	3779.44	±	705.462	***		3763.03	±	705.548	***	9.44993	±	1.57525	***	6.44811	±	1.11011		0.302437	±	0.0998385		0.43826	±	0.0611799
		Vir 3	73.9844	±	20.1952	***		50.227	±	18.9537	**	2.03868	±	0.464461	***	21.4906	±	6.79049	**	0.228072	±	0.0623344			<LOD
		Vir 4	247.988	±	42.2164	***		243.546	±	42.1265	***	2.10378	±	0.139589	***	2.36754	±	0.240578	**	0.441861	±	0.0231655	**		<LOD
		Vir 5	417.88	±	114.169	***		396.469	±	109.961	***	12.724	±	3.21158	***	8.51479	±	1.29735		0.200263	±	0.0413918			<LOD
		Willi	171.471	±	36.606	***		139.883	±	35.581	***	1.8627	±	0.226357	***	28.7546	±	5.64776	***	0.709062	±	0.107457	***	0.301408	±	0.0425357
	Shoots	Control	113.905	±	17.3112			17.3474	±	1.52404		4.74246	±	1.28324		91.7391	±	16.6814		0.088726	±	0.0115955			<LOD
		Avirulent	206.093	±	23.4832	***		140.566	±	27.5879	***	7.64659	±	0.688701	**	57.5592	±	11.4085	**	0.135483	±	0.020727		0.18626	±	0.0339772
		Vir 1	986.476	±	286.314	***		846.647	±	235.645	***	8.46234	±	1.36244	**	70.2367	±	11.0346		0.126072	±	0.0105683	*	0.191149	±	0.0429422
		Vir 2	559.58	±	55.7988	***		499.44	±	61.2178	***	15.0587	±	0.438253	**	44.969	±	6.13204	**	0.111932	±	0.00573091			<LOD
		Vir 3	229.648	±	10.7422	***		17.2117	±	1.29605		12.9719	±	3.48623	**	199.21	±	10.6551	***	0.254427	±	0.0240782	***		<LOD
		Vir 4	5647.44	±	1264.96	***		5626.8	±	1262.75	***	5.67561	±	1.80846		14.7044	±	0.883288	***	0.255631	±	0.0487277	*		<LOD
		Vir 5	3630.92	±	596.872	***		3604.23	±	594.04	***	2.81504	±	0.151558	*	22.1828	±	2.65089	***	1.69064	±	0.177774	***		<LOD
		Willi	104.224	±	1.52769			35.3128	±	6.96494	**	4.93042	±	0.530163		63.8059	±	4.89538	*	0.175312	±	0.0265108	*		<LOD
	Roots	Control	241.97	±	20.3626			77.5415	±	12.431		33.3446	±	9.47396		130.113	±	9.77665		0.248725	±	0.035803			±	0.102768
		Avirulent	198.939	±	32.1246			57.0306	±	13.4199		23.1886	±	5.16041		117.596	±	23.45		0.646957	±	0.114348	**	0.476364	±	0.0678935	*
		Vir 1	1372.41	±	167.669	***		1178.19	±	158.25	***	37.3094	±	2.80783		156.174	±	9.5335		0.15115	±	0.0331725	*	0.591372	±	0.241619
		Vir 2	376.839	±	107.344	*		18.721	±	0.468745	**	31.0862	±	5.73663		325.743	±	102.336	**	0.923072	±	0.116329	***	0.476339	±	0.0334806
		Vir 3	8071.85	±	1846.53	***		8044.16	±	1848.15	***	7.37307	±	1.57551	**	19.1684	±	0.118542	***	0.894523	±	0.161821	***	0.251241	±	0.000651863	**
		Vir 4	1509.47	±	155.754	***		1482.4	±	155.242	***	5.98978	±	0.495559	**	20.1301	±	1.40568	***	1.06627	±	0.203039	***	0.199459	±	0.0412249	**
		Vir 5	431.997	±	34.3261	***		279.501	±	42.2662	***	28.6308	±	2.04379		120.82	±	12.2838		2.47624	±	0.14764	***	0.569348	±	0.0258366
		Willi	421.037	±	35.2353	***		329.61	±	22.9215	***	14.941	±	1.57991	**	75.8783	±	13.559	***	0.24242	±	0.022556		0.444535	±	0.0259599	**

## Sheet: All_Data_17072-CKs
Pea plants inoculated with Rhodococcus fascians or Williamsia species
Table - Cytokinin levels in pmol/g DW (Mean ± SD; RSD=Relative Standard Deviation)
Asterisks indicate statistically significant difference in the pea plants 4 hours post inoculated (cotyledons only) and 15 days post inoculated (roots, shoots and cotyledons) versus the control (Mock treatment) in an ANOVA analysis (t-test; *, **, and *** correspond to P-values of 0.05 > p > 0.01, 0.01 > p > 0.001, and p < 0.001, respectively).
Samples description			Sample No.	DW (mg)	tZ					tZR					tZRMP					tZOG					tZROG					tZ7G					tZ9G					Total tZ-types
4 hours post-inoculation	cot, control		1a	4.38	<LOD	<LOD	<LOD			0.238219	0.171941	0.20795	±	0.0279082	<LOD	<LOD	<LOD			<LOD	<LOD	<LOD			<LOD	<LOD	<LOD			<LOD	<LOD	<LOD			<LOD	<LOD	<LOD			0.238219	0.171941	0.20795	±	0.0279082
			1b	4.88	<LOD					0.105663			RSD	0.134206	<LOD					<LOD					<LOD					<LOD					<LOD					0.105663			RSD	0.134206
			2a	4.23	<LOD	<LOD				0.288359	0.211961				<LOD	<LOD				<LOD	<LOD				<LOD	<LOD				<LOD	<LOD				<LOD	<LOD				0.288359	0.211961
			2b	4.11	<LOD					0.135564					<LOD					<LOD					<LOD					<LOD					<LOD					0.135564
			3a	4.47	<LOD	<LOD				0.312088	0.239948				<LOD	<LOD				<LOD	<LOD				<LOD	<LOD				<LOD	<LOD				<LOD	<LOD				0.312088	0.239948
			3b	4.21	<LOD					0.167807					<LOD					<LOD					<LOD					<LOD					<LOD					0.167807
	cot, avir		4a	4.85	<LOD	<LOD	<LOD			0.244666	0.160693	0.165918	±	0.00766825	<LOD	<LOD	<LOD			<LOD	<LOD	<LOD			<LOD	<LOD	<LOD			<LOD	<LOD	<LOD			<LOD	<LOD	<LOD			0.244666	0.160693	0.165918	±	0.00766825
			4b	4.31	<LOD					0.0767208			RSD	0.0462171	<LOD					<LOD					<LOD					<LOD					<LOD					0.0767208			RSD	0.0462171
			5a	5.01	<LOD	<LOD				0.249361	0.17676				<LOD	<LOD				<LOD	<LOD				<LOD	<LOD				<LOD	<LOD				<LOD	<LOD				0.249361	0.17676
			5b	4.79	<LOD					0.104159		-	/	0.389447	<LOD					<LOD					<LOD					<LOD					<LOD					0.104159		-	/	0.389447
			6a	4.41	<LOD	<LOD				0.210021	0.1603				<LOD	<LOD				<LOD	<LOD				<LOD	<LOD				<LOD	<LOD				<LOD	<LOD				0.210021	0.1603
			6b	4.39	<LOD					0.11058					<LOD					<LOD					<LOD					<LOD					<LOD					0.11058
	cot, vir 1		7a	4.17	<LOD	<LOD	<LOD			0.21106	0.162661	0.19088	±	0.0200832	<LOD	<LOD	<LOD			<LOD	<LOD	<LOD			<LOD	<LOD	<LOD			<LOD	<LOD	<LOD			<LOD	<LOD	<LOD			0.21106	0.162661	0.19088	±	0.0200832
			7b	4.2	<LOD					0.114263			RSD	0.105214	<LOD					<LOD					<LOD					<LOD					<LOD					0.114263			RSD	0.105214
			8a	4.29	<LOD	<LOD				0.20778	0.20778				<LOD	<LOD				<LOD	<LOD				<LOD	<LOD				<LOD	<LOD				<LOD	<LOD				0.20778	0.20778
			8b	4.28	<LOD					<LOD		-	/	0.620067	<LOD					<LOD					<LOD					<LOD					<LOD					<LOD		-	/	0.620067
			9a	4.28	<LOD	<LOD				<LOD	0.202198				<LOD	<LOD				<LOD	<LOD				<LOD	<LOD				<LOD	<LOD				<LOD	<LOD				<LOD	0.202198
			9b	4.17	<LOD					0.202198					<LOD					<LOD					<LOD					<LOD					<LOD					0.202198
	cot, vir 2		10a	4.04	<LOD	<LOD	<LOD			0.431855	0.405259	0.584983	±	0.139339	<LOD	<LOD	<LOD			<LOD	<LOD	<LOD			<LOD	<LOD	<LOD			<LOD	<LOD	<LOD			<LOD	<LOD	<LOD			0.431855	0.405259	0.584983	±	0.139339
			10b	4.38	<LOD					0.378663			RSD	0.238193	<LOD					<LOD					<LOD					<LOD					<LOD					0.378663			RSD	0.238193
			11a	4.26	<LOD	<LOD				0.601065	0.604862				<LOD	<LOD				<LOD	<LOD				<LOD	<LOD				<LOD	<LOD				<LOD	<LOD				0.601065	0.604862
			11b	4.44	<LOD					0.60866		**	/	0.00182579	<LOD					<LOD					<LOD					<LOD					<LOD					0.60866		**	/	0.00182579
			12a	4.19	<LOD	<LOD				0.954787	0.744827				<LOD	<LOD				<LOD	<LOD				<LOD	<LOD				<LOD	<LOD				<LOD	<LOD				0.954787	0.744827
			12b	4.23	<LOD					0.534867					<LOD					<LOD					<LOD					<LOD					<LOD					0.534867
	cot, vir 3		13a	4.01	<LOD	<LOD	<LOD			0.839136	0.686122	0.62526	±	0.0560803	<LOD	<LOD	<LOD			<LOD	<LOD	<LOD			<LOD	<LOD	<LOD			<LOD	<LOD	<LOD			<LOD	<LOD	<LOD			0.839136	0.686122	0.62526	±	0.0560803
			13b	4.3	<LOD					0.533108			RSD	0.0896911	<LOD					<LOD					<LOD					<LOD					<LOD					0.533108			RSD	0.0896911
			14a	4.5	<LOD	<LOD				0.833075	0.638868				<LOD	<LOD				<LOD	<LOD				<LOD	<LOD				<LOD	<LOD				<LOD	<LOD				0.833075	0.638868
			14b	4.21	<LOD					0.444661		***	/	0.000390722	<LOD					<LOD					<LOD					<LOD					<LOD					0.444661		***	/	0.000390722
			15a	4.82	<LOD	<LOD				0.637896	0.550791				<LOD	<LOD				<LOD	<LOD				<LOD	<LOD				<LOD	<LOD				<LOD	<LOD				0.637896	0.550791
			15b	4.21	<LOD					0.463686					<LOD					<LOD					<LOD					<LOD					<LOD					0.463686
	cot, vir 4		16a	4.07	<LOD	<LOD	<LOD			0.756786	0.637212	0.839214	±	0.143931	<LOD	<LOD	<LOD			<LOD	<LOD	<LOD			<LOD	<LOD	<LOD			<LOD	<LOD	<LOD			<LOD	<LOD	<LOD			0.756786	0.637212	0.839214	±	0.143931
			16b	4.27	<LOD					0.517638			RSD	0.171507	<LOD					<LOD					<LOD					<LOD					<LOD					0.517638			RSD	0.171507
			17a	4.62	<LOD	<LOD				1.13552	0.961911				<LOD	<LOD				<LOD	<LOD				<LOD	<LOD				<LOD	<LOD				<LOD	<LOD				1.13552	0.961911
			17b	4.2	<LOD					0.788304		***	/	5.71631e-05	<LOD					<LOD					<LOD					<LOD					<LOD					0.788304		***	/	5.71631e-05
			18a	4.16	<LOD	<LOD				1.02268	0.918519				<LOD	<LOD				<LOD	<LOD				<LOD	<LOD				<LOD	<LOD				<LOD	<LOD				1.02268	0.918519
			18b	4.26	<LOD					0.814353					<LOD					<LOD					<LOD					<LOD					<LOD					0.814353
	cot, vir 5		19a	4.14	<LOD	<LOD	<LOD			0.489538	0.3575	0.380906	±	0.103555	<LOD	<LOD	<LOD			<LOD	<LOD	<LOD			<LOD	<LOD	<LOD			<LOD	<LOD	<LOD			<LOD	<LOD	<LOD			0.489538	0.3575	0.380906	±	0.103555
			19b	4.21	<LOD					0.225461			RSD	0.271865	<LOD					<LOD					<LOD					<LOD					<LOD					0.225461			RSD	0.271865
			20a	4.06	<LOD	<LOD				0.352683	0.267411				<LOD	<LOD				<LOD	<LOD				<LOD	<LOD				<LOD	<LOD				<LOD	<LOD				0.352683	0.267411
			20b	4.22	<LOD					0.182138		-	/	0.0563583	<LOD					<LOD					<LOD					<LOD					<LOD					0.182138		-	/	0.0563583
			21a	4.38	<LOD	<LOD				0.665321	0.517807				<LOD	<LOD				<LOD	<LOD				<LOD	<LOD				<LOD	<LOD				<LOD	<LOD				0.665321	0.517807
			21b	4.44	<LOD					0.370294					<LOD					<LOD					<LOD					<LOD					<LOD					0.370294
	cot, vir 6		22a	4.58	<LOD	<LOD	<LOD			0.407685	0.355597	0.358941	±	0.0129325	<LOD	<LOD	<LOD			<LOD	<LOD	<LOD			<LOD	<LOD	<LOD			<LOD	<LOD	<LOD			<LOD	<LOD	<LOD			0.407685	0.355597	0.358941	±	0.0129325
			22b	4.16	<LOD					0.303509			RSD	0.0360296	<LOD					<LOD					<LOD					<LOD					<LOD					0.303509			RSD	0.0360296
			23a	4.64	<LOD	<LOD				0.423747	0.345042				<LOD	<LOD				<LOD	<LOD				<LOD	<LOD				<LOD	<LOD				<LOD	<LOD				0.423747	0.345042
			23b	4.09	<LOD					0.266336		**	/	0.00544915	<LOD					<LOD					<LOD					<LOD					<LOD					0.266336		**	/	0.00544915
			24a	4.31	<LOD	<LOD				0.359807	0.376185				<LOD	<LOD				<LOD	<LOD				<LOD	<LOD				<LOD	<LOD				<LOD	<LOD				0.359807	0.376185
			24b	4.18	<LOD					0.392564					<LOD					<LOD					<LOD					<LOD					<LOD					0.392564
15 days post-inoculation	cot, control		25a	4.03	<LOD	<LOD	<LOD			2.01341	1.63563	1.67075	±	0.213421	<LOD	<LOD	<LOD			<LOD	<LOD	<LOD			0.334274	<LOD	<LOD			<LOD	<LOD	<LOD			<LOD	<LOD	<LOD			2.34768	1.97499	2.1412	±	0.31572
			25b	4.07	<LOD					1.25785			RSD	0.12774	<LOD					<LOD					0.344452					<LOD					<LOD					1.6023			RSD	0.14745
			26a	4.08	<LOD	<LOD				1.31198	1.42869				<LOD	<LOD				<LOD	<LOD				0.299438	<LOD				<LOD	<LOD				<LOD	<LOD				1.61142	1.86541
			26b	4.28	<LOD					1.54541					<LOD					<LOD					0.573994					<LOD					<LOD					2.1194
			27a	4.17	<LOD	<LOD				<LOD	1.94792				<LOD	<LOD				<LOD	<LOD				<LOD	<LOD				<LOD	<LOD				<LOD	<LOD				<LOD	2.58319
			27b	4.21	<LOD					1.94792					<LOD					<LOD					0.635271					<LOD					<LOD					2.58319
	cot, avir		28a	4.25	<LOD	<LOD	<LOD			0.607618	0.460064	0.62718	±	0.148236	<LOD	<LOD	<LOD			<LOD	<LOD	<LOD			0.287867	<LOD	<LOD			<LOD	<LOD	<LOD			<LOD	<LOD	<LOD			0.895485	0.782432	1.12088	±	0.25893
			28b	4.31	<LOD					0.312511			RSD	0.236353	<LOD					<LOD					0.356868					<LOD					<LOD					0.669379			RSD	0.231005
			29a	4.17	<LOD	<LOD				0.644905	0.601125				<LOD	<LOD				<LOD	<LOD				0.766558	<LOD				<LOD	<LOD				<LOD	<LOD				1.41146	1.41117
			29b	4.35	<LOD					0.557344		***	/	0.000250929	<LOD					<LOD					0.853524					<LOD					<LOD					1.41087		**	/	0.0023115
			30a	4.47	<LOD	<LOD				0.948619	0.82035				<LOD	<LOD				<LOD	<LOD				0.294436	<LOD				<LOD	<LOD				<LOD	<LOD				1.24306	1.16906
			30b	4.76	<LOD					0.692082					<LOD					<LOD					0.402976					<LOD					<LOD					1.09506
	cot, vir 1		31a	4.13	<LOD	<LOD	<LOD			1.0598	1.53522	1.66937	±	0.255985	<LOD	14.2327	12.2095	±	2.9204	1.68026	1.7496	2.77542	±	0.84451	2.62339	2.81656	2.78482	±	0.780827	<LOD	<LOD	<LOD			<LOD	<LOD	<LOD			5.36345	13.2177	17.067	±	4.83552
			31b	4.36	<LOD					2.01064			RSD	0.153342	14.2327			RSD	0.239191	1.81894			RSD	0.304282	3.00973			RSD	0.280387	<LOD					<LOD					21.072			RSD	0.283326
			32a	4.26	<LOD	<LOD				1.75709	2.02764				11.6178	14.3161				4.35445	3.81802				2.7873	3.72487				<LOD	<LOD				<LOD	<LOD				20.5167	23.8866
			32b	4.36	<LOD					2.29818		-	/	0.836091	17.0143					3.28158					4.66244		***	/	0.000847747	<LOD					<LOD					27.2565		**	/	0.00179233
			33a	4.53	<LOD	<LOD				1.22639	1.44524				8.39196	8.07971				3.59626	2.75865				1.96485	1.81303				<LOD	<LOD				<LOD	<LOD				15.1795	14.0966
			33b	4.37	<LOD					1.6641					7.76746					1.92104					1.66122					<LOD					<LOD					13.0138
	cot, vir 2		34a	4.2	<LOD	<LOD	<LOD			0.100308	0.0846315	0.0836271	±	0.0135372	<LOD	<LOD	<LOD			1.33162	1.33162	1.66969	±	0.338078	0.505987	0.498832	0.620786	±	0.124153	<LOD	<LOD	<LOD			<LOD	<LOD	<LOD			1.93791	1.24927	1.59561	±	0.954459
			34b	4.45	<LOD					0.0689547			RSD	0.161876	<LOD					<LOD			RSD	0.202479	0.491678			RSD	0.199994	<LOD					<LOD					0.560632			RSD	0.598179
			35a	3.35	<LOD	<LOD				0.105236	0.0996816				<LOD	<LOD				1.64506	2.00777				0.577483	0.791154				<LOD	<LOD				<LOD	<LOD				2.32777	2.89861
			35b	1.87	<LOD					0.0941276		***	/	1.92325e-06	<LOD					2.37049					1.00483		-	/	0.137421	<LOD					<LOD					3.46944		-	/	0.439871
			36a	4.41	<LOD	<LOD				0.0889942	0.0665681				<LOD	<LOD				<LOD	<LOD				0.449548	0.572371				<LOD	<LOD				<LOD	<LOD				0.538542	0.638939
			36b	4.18	<LOD					0.044142					<LOD					<LOD					0.695193					<LOD					<LOD					0.739335
	cot, vir 3		37a	4.42	<LOD	<LOD	<LOD			0.820918	0.736692	0.837081	±	0.0811949	<LOD	<LOD	<LOD			0.796529	0.886053	1.18796	±	0.405983	0.851932	0.761318	0.883903	±	0.296422	<LOD	<LOD	<LOD			<LOD	<LOD	<LOD			2.46938	2.38406	2.90894	±	0.696498
			37b	4.76	<LOD					0.652465			RSD	0.0969978	<LOD					0.975576			RSD	0.341749	0.670704			RSD	0.335356	<LOD					<LOD					2.29875			RSD	0.239434
			38a	4.59	<LOD	<LOD				0.898568	0.839				<LOD	<LOD				1.76609	1.76184				1.42644	1.29237				<LOD	<LOD				<LOD	<LOD				4.0911	3.89321
			38b	4.5	<LOD					0.779431		***	/	0.000600183	<LOD					1.75759					1.15829		*	/	0.0248799	<LOD					<LOD					3.69532		-	/	0.0580795
			39a	4.76	<LOD	<LOD				0.985971	0.93555				<LOD	<LOD				1.04221	0.915973				0.572086	0.598023				<LOD	<LOD				<LOD	<LOD				2.60026	2.44955
			39b	4.72	<LOD					0.885129					<LOD					0.78974					0.62396					<LOD					<LOD					2.29883
	cot, vir 4		40a	4.22	<LOD	<LOD	<LOD			<LOD	1.04833	0.964493	±	0.204518	<LOD	<LOD	<LOD			<LOD	5.1359	4.79916	±	0.249652	<LOD	0.323415	0.454755	±	0.13733	<LOD	<LOD	<LOD			<LOD	<LOD	<LOD			<LOD	6.50765	5.46193	±	1.02141
			40b	4.31	<LOD					1.04833			RSD	0.212047	<LOD					5.1359			RSD	0.0520199	0.323415			RSD	0.301986	<LOD					<LOD					6.50765			RSD	0.187005
			41a	4.46	<LOD	<LOD				1.47387	1.1623				<LOD	<LOD				<LOD	4.5389				0.610477	0.644326				<LOD	<LOD				<LOD	<LOD				2.08435	4.07608
			41b	4.36	<LOD					0.850733		*	/	0.0149369	<LOD					4.5389					0.678174		-	/	0.670466	<LOD					<LOD					6.0678		**	/	0.00488699
			42a	4.52	<LOD	<LOD				0.72944	0.682845				<LOD	<LOD				4.42249	4.7227				0.354563	0.396523				<LOD	<LOD				<LOD	<LOD				5.5065	5.80206
			42b	4.36	<LOD					0.636251					<LOD					5.0229					0.438483					<LOD					<LOD					6.09763
	cot, vir 5		43a	4.14	<LOD	<LOD	<LOD			1.51335	1.23608	1.11172	±	0.0879455	<LOD	0.927822	1.50034	±	0.472064	<LOD	<LOD	<LOD			<LOD	0.232008	0.254465	±	0.0343088	<LOD	<LOD	<LOD			<LOD	<LOD	<LOD			1.51335	1.81599	2.07769	±	0.240398
			43b	4.5	<LOD					0.958809			RSD	0.0791073	0.927822			RSD	0.314638	<LOD					0.232008			RSD	0.134827	<LOD					<LOD					2.11864			RSD	0.115705
			44a	4.25	<LOD	<LOD				1.06262	1.04754				<LOD	1.48922				<LOD	<LOD				0.185306	0.228447				<LOD	<LOD				<LOD	<LOD				1.24793	2.0206
			44b	4.66	<LOD					1.03247		*	/	0.0151591	1.48922					<LOD					0.271587		*	/	0.0400205	<LOD					<LOD					2.79328		-	/	0.955309
			45a	4.43	<LOD	<LOD				1.07486	1.05155				<LOD	2.08398				<LOD	<LOD				0.30012	0.302942				<LOD	<LOD				<LOD	<LOD				1.37498	2.39648
			45b	4.29	<LOD					1.02824					2.08398					<LOD					0.305764					<LOD					<LOD					3.41799
	cot, vir 6		46a	4.15	<LOD	<LOD	<LOD			0.120355	0.0996286	0.108363	±	0.00618955	1.14003	1.14003	1.80942	±	0.48003	3.81794	3.31812	4.43216	±	0.795797	1.43709	1.53864	2.29261	±	0.556692	<LOD	<LOD	<LOD			<LOD	<LOD	<LOD			6.51542	5.5264	8.45255	±	2.07304
			46b	4.21	<LOD					0.0789025			RSD	0.0571187	<LOD			RSD	0.265295	2.81829			RSD	0.179551	1.64018			RSD	0.24282	<LOD					<LOD					4.53738			RSD	0.245256
			47a	4.39	<LOD	<LOD				0.114168	0.112231				1.03923	2.04619				5.72911	5.12745				2.87079	2.47339				<LOD	<LOD				<LOD	<LOD				9.7533	9.75926
			47b	4.64	<LOD					0.110295		***	/	2.17647e-06	3.05316					4.52579					2.07599		***	/	0.000188205	<LOD					<LOD					9.76523		***	/	0.00021958
			48a	4.53	<LOD	<LOD				0.110435	0.113229				2.14686	2.24203				5.14763	4.85092				2.80139	2.86581				<LOD	<LOD				<LOD	<LOD				10.2063	10.072
			48b	4.56	<LOD					0.116022					2.33719					4.55421					2.93023					<LOD					<LOD					9.93766
	shoot, control		49a	4.49	<LOD	<LOD	<LOD			1.07283	1.3633	1.32161	±	0.360713	9.7168	9.33483	10.5901	±	2.60592	3.68891	2.99643	2.85963	±	0.301128	1.97497	1.90229	1.76955	±	0.0939618	<LOD	<LOD	<LOD			<LOD	<LOD	<LOD			16.4535	15.5968	16.5409	±	3.1616
			49b	4.19	<LOD					1.65378			RSD	0.272936	8.95286			RSD	0.246072	2.30395			RSD	0.105303	1.8296			RSD	0.0530992	<LOD					<LOD					14.7402			RSD	0.191138
			50a	4.37	<LOD	<LOD				2.05991	1.74106				15.0833	14.2184				3.49472	3.14049				2.2857	1.69773				<LOD	<LOD				<LOD	<LOD				22.9236	20.7977
			50b	4.74	<LOD					1.42221					13.3536					2.78626					1.10976					<LOD					<LOD					18.6718
			51a	4.64	<LOD	<LOD				1.00947	0.860455				7.31516	8.21694				2.35738	2.44197				1.61444	1.70865				<LOD	<LOD				<LOD	<LOD				12.2965	13.228
			51b	4.46	<LOD					0.711443					9.11871					2.52656					1.80285					<LOD					<LOD					14.1596
	shoot, avir		52a	4.24	<LOD	<LOD	<LOD			1.18774	1.14659	1.46578	±	0.306374	6.19069	8.09546	8.29669	±	0.685272	7.81371	10.9469	12.7412	±	3.63108	4.52921	5.5178	4.14996	±	1.04967	<LOD	<LOD	<LOD			<LOD	<LOD	<LOD			19.7214	25.7067	26.6536	±	4.73511
			52b	4.27	<LOD					1.10544			RSD	0.209018	10.0002			RSD	0.0825959	14.08			RSD	0.284987	6.50638			RSD	0.252936	<LOD					<LOD					31.6921			RSD	0.177654
			53a	4.55	<LOD	<LOD				1.51428	1.37163				5.35842	7.57631				10.2057	9.47158				3.58987	2.96655				<LOD	<LOD				<LOD	<LOD				20.6682	21.3861
			53b	4.33	<LOD					1.22899		-	/	0.576599	9.79421					8.73747		**	/	0.00595218	2.34324		**	/	0.00597248	<LOD					<LOD					22.1039		*	/	0.0181063
			54a	4.45	<LOD	<LOD				1.69528	1.87912				6.8826	9.21829				26.1937	17.8052				5.3732	3.96552				<LOD	<LOD				<LOD	<LOD				40.1448	32.8681
			54b	4.23	<LOD					2.06295					11.554					9.41666					2.55785					<LOD					<LOD					25.5914
	shoot, vir 1		55a	4.38	<LOD	<LOD	<LOD			3.3016	4.15596	5.07227	±	0.647935	20.9423	20.0157	28.8932	±	7.49906	7.42244	8.9154	8.30102	±	1.55835	3.36905	3.75476	6.06381	±	1.86593	<LOD	<LOD	<LOD			<LOD	<LOD	<LOD			35.0354	36.8418	48.3303	±	10.4062
			55b	4.35	<LOD					5.01031			RSD	0.127741	19.0891			RSD	0.259544	10.4084			RSD	0.18773	4.14047			RSD	0.307715	<LOD					<LOD					38.6482			RSD	0.215313
			56a	4.63	<LOD	<LOD				6.90537	5.53183				31.7625	38.3565				11.0865	9.82675				8.8625	8.32456				<LOD	<LOD				<LOD	<LOD				58.6169	62.0397
			56b	4.25	<LOD					4.15829		***	/	6.64717e-05	44.9505					8.567		***	/	0.00012929	7.78663		***	/	0.000619807	<LOD					<LOD					65.4624		***	/	0.000124673
			57a	4.54	<LOD	<LOD				6.21866	5.52904				32.8509	28.3075				6.69492	6.1609				6.59612	6.11211				<LOD	<LOD				<LOD	<LOD				52.3606	46.1095
			57b	4.26	<LOD					4.83941					23.7641					5.62688					5.62811					<LOD					<LOD					39.8585
	shoot, vir 2		58a	4.18	<LOD	<LOD	<LOD			0.109715	0.16719	0.226856	±	0.0422932	1.98493	1.77837	1.78231	±	0.136005	1.25749	1.26865	1.80692	±	0.398045	0.90422	0.839337	1.14123	±	0.216798	<LOD	<LOD	<LOD			<LOD	<LOD	<LOD			4.25635	4.05355	4.36255	±	0.264803
			58b	4.58	<LOD					0.224665			RSD	0.186432	1.57182			RSD	0.0763085	1.27981			RSD	0.220289	0.774453			RSD	0.189969	<LOD					<LOD					3.85075			RSD	0.060699
			59a	4.68	<LOD	<LOD				0.287654	0.260303				<LOD	1.95081				1.93367	2.21874				1.06047	1.24582				<LOD	<LOD				<LOD	<LOD				3.28179	4.70027
			59b	3.87	<LOD					0.232953		***	/	0.000293296	1.95081					2.50382		**	/	0.00920208	1.43118		*	/	0.0113836	<LOD					<LOD					6.11876		***	/	1.81289e-05
			60a	4.12	<LOD	<LOD				0.188949	0.253074				1.61773	1.61773				1.52834	1.93337				1.10821	1.33852				<LOD	<LOD				<LOD	<LOD				4.44323	4.33383
			60b	4.15	<LOD					0.317199					<LOD					2.33839					1.56884					<LOD					<LOD					4.22443
	shoot, vir 3		61a	4.14	<LOD	<LOD	<LOD			4.23839	5.08069	3.77591	±	1.08498	31.0785	28.9582	22.7638	±	4.763	2.48594	2.75991	2.59983	±	0.330266	2.65615	2.64957	2.35434	±	0.382348	<LOD	<LOD	<LOD			<LOD	<LOD	<LOD			40.459	39.4483	31.4938	±	6.40919
			61b	4.63	<LOD					5.923			RSD	0.287342	26.8378			RSD	0.209236	3.03388			RSD	0.127034	2.64299			RSD	0.162401	<LOD					<LOD					38.4377			RSD	0.203506
			62a	4.36	<LOD	<LOD				2.81928	3.82274				14.1762	21.9581				2.37506	2.89978				2.45233	2.59904				<LOD	<LOD				<LOD	<LOD				21.8229	31.2797
			62b	4.64	<LOD					4.8262		**	/	0.00300799	29.74					3.42451		-	/	0.473987	2.74576		-	/	0.127301	<LOD					<LOD					40.7365		**	/	0.00609658
			63a	4.65	<LOD	<LOD				2.07288	2.42429				13.7753	17.375				1.62295	2.1398				0.810196	1.8144				<LOD	<LOD				<LOD	<LOD				18.2813	23.7535
			63b	4.47	<LOD					2.77571					20.9747					2.65665					2.81861					<LOD					<LOD					29.2257
	shoot, vir 4		64a	4.41	<LOD	<LOD	<LOD			0.181005	0.184561	0.202292	±	0.0463583	<LOD	2.39439	2.63904	±	0.861211	7.14921	9.0575	8.07628	±	1.348	0.307085	0.307085	0.298107	±	0.0784439	<LOD	<LOD	<LOD			<LOD	<LOD	<LOD			7.6373	10.5928	10.3796	±	2.36249
			64b	4.41	<LOD					0.188117			RSD	0.229165	2.39439			RSD	0.326334	10.9658			RSD	0.166909	<LOD			RSD	0.26314	<LOD					<LOD					13.5483			RSD	0.227609
			65a	4.54	<LOD	<LOD				0.25415	0.265819				4.32937	3.79463				9.78916	9.00114				0.19786	0.19786				<LOD	<LOD				<LOD	<LOD				14.5705	13.1605
			65b	4.64	<LOD					0.277487		***	/	0.000238921	3.25989					8.21312		***	/	0.000857934	<LOD		***	/	0.000449723	<LOD					<LOD					11.7505		*	/	0.0160352
			66a	4.52	<LOD	<LOD				0.116989	0.156496				<LOD	1.7281				8.99528	6.17019				0.389377	0.389377				<LOD	<LOD				<LOD	<LOD				9.50164	7.38543
			66b	4.68	<LOD					0.196004					1.7281					3.34511					<LOD					<LOD					<LOD					5.26921
	shoot, vir 5		67a	4.17	<LOD	<LOD	<LOD			0.0560515	0.0560515	0.0477818	±	0.00592211	4.75126	4.96931	3.89991	±	1.12672	3.82198	3.53211	3.69913	±	0.158149	0.740585	0.529239	0.508947	±	0.0174974	<LOD	<LOD	<LOD			<LOD	<LOD	<LOD			9.36987	9.05869	8.14642	±	0.982472
			67b	2.53	<LOD					<LOD			RSD	0.123941	5.18736			RSD	0.288909	3.24224			RSD	0.0427532	0.317893			RSD	0.0343796	<LOD					<LOD					8.7475			RSD	0.120602
			68a	4.13	<LOD	<LOD				0.0413079	0.0424994				1.78131	2.34221				3.11468	3.91146				0.503663	0.486537				<LOD	<LOD				<LOD	<LOD				5.44096	6.7827
			68b	4.22	<LOD					0.0436909		***	/	0.000267744	2.90311					4.70824		*	/	0.0311363	0.46941		***	/	2.9604e-05	<LOD					<LOD					8.12445		***	/	0.000537303
			69a	4.28	<LOD	<LOD				0.0413036	0.0447946				3.31346	4.3882				3.72782	3.65381				0.341234	0.511065				<LOD	<LOD				<LOD	<LOD				7.42382	8.59786
			69b	4.62	<LOD					0.0482856					5.46293					3.57979					0.680897					<LOD					<LOD					9.77191
	shoot, vir 6		70a	4.78	<LOD	<LOD	<LOD			1.23209	1.02264	1.0453	±	0.103971	9.45462	6.82261	6.5396	±	1.59628	3.82569	2.64672	2.94177	±	0.350521	1.68505	1.56234	1.40588	±	0.115631	<LOD	<LOD	<LOD			<LOD	<LOD	<LOD			16.1975	12.0543	11.9325	±	1.93638
			70b	4.77	<LOD					0.813184			RSD	0.0994646	4.1906			RSD	0.244094	1.46774			RSD	0.119153	1.43963			RSD	0.0822483	<LOD					<LOD					7.91116			RSD	0.162277
			71a	4.85	<LOD	<LOD				1.35954	1.18245				7.59533	8.3377				2.75186	3.43427				0.946705	1.28648				<LOD	<LOD				<LOD	<LOD				12.6534	14.2409
			71b	4.34	<LOD					1.00537		-	/	0.232949	9.08007					4.11667		-	/	0.864826	1.62625		-	/	0.135648	<LOD					<LOD					15.8283		-	/	0.0546325
			72a	4.11	<LOD	<LOD				0.994905	0.930822				5.7897	4.45848				2.28775	2.74432				0.925905	1.36881				<LOD	<LOD				<LOD	<LOD				9.99825	9.50244
			72b	4.31	<LOD					0.86674					3.12727					3.20089					1.81172					<LOD					<LOD					9.00662
	root, control		73a	4.26	<LOD	<LOD	<LOD			9.62836	8.65587	7.31323	±	0.953213	22.6446	21.1115	24.3861	±	2.79142	0.994279	1.14312	1.36013	±	0.16598	2.35945	2.1541	1.80202	±	0.335757	<LOD	<LOD	<LOD			<LOD	<LOD	<LOD			35.6267	33.0646	34.8615	±	2.2084
			73b	4.91	<LOD					7.68338			RSD	0.130341	19.5784			RSD	0.114468	1.29197			RSD	0.122032	1.94874			RSD	0.186323	<LOD					<LOD					30.5025			RSD	0.0633477
			74a	4.1	<LOD	<LOD				5.00938	6.74635				32.2288	27.9328				1.4382	1.39115				2.85042	1.90188				<LOD	<LOD				<LOD	<LOD				41.5268	37.9722
			74b	2.25	<LOD					8.48333					23.6367					1.3441					0.95335					<LOD					<LOD					34.4175
			75a	4.93	<LOD	<LOD				8.19455	6.53747				30.9787	24.1141				1.36282	1.54612				1.65463	1.35006				<LOD	<LOD				<LOD	<LOD				42.1907	33.5478
			75b	4.49	<LOD					4.88039					17.2496					1.72943					1.0455					<LOD					<LOD					24.9049
	root, avir		76a	4.26	<LOD	<LOD	<LOD			12.0806	9.83453	8.44379	±	1.01648	77.6152	50.8578	40.2063	±	10.6515	3.73894	3.19996	3.42414	±	0.224177	2.40426	1.81218	1.71678	±	0.067628	<LOD	<LOD	<LOD			<LOD	<LOD	<LOD			95.839	65.7045	45.6509	±	14.7255
			76b	4.43	<LOD					7.58846			RSD	0.120382	24.1005			RSD	0.264922	2.66098			RSD	0.0654695	1.22011			RSD	0.0393923	<LOD					<LOD					35.57			RSD	0.322567
			77a	4.39	<LOD	<LOD				6.91579	7.43342				32.5299	29.5547				<LOD	3.64831				1.52371	1.67497				<LOD	<LOD				<LOD	<LOD				40.9694	40.4873
			77b	4.42	<LOD					7.95105		-	/	0.330219	26.5795		-	/	0.337089	3.64831		***	/	0.000142351	1.82623		-	/	0.809792	<LOD					<LOD					40.0051		-	/	0.332867
			78a	4.46	<LOD	<LOD				7.38729	8.06342				25.9156	<LOD				<LOD	<LOD				1.81786	1.6632				<LOD	<LOD				<LOD	<LOD				35.1208	30.761
			78b	4.21	<LOD					8.73956					16.1531					<LOD					1.50853					<LOD					<LOD					26.4012
	root, vir 1		79a	4.32	<LOD	<LOD	<LOD			4.50984	6.10545	5.41371	±	0.794798	16.4716	22.3762	22.6552	±	5.96804	4.95073	5.50175	5.48109	±	0.299416	2.05146	2.42542	3.11833	±	0.768166	<LOD	<LOD	<LOD			<LOD	<LOD	<LOD			27.9836	36.4089	36.6683	±	6.30134
			79b	2.92	<LOD					7.70106			RSD	0.146812	28.2809			RSD	0.263429	6.05278			RSD	0.0546271	2.79938			RSD	0.246339	<LOD					<LOD					44.8341			RSD	0.171847
			80a	4.56	<LOD	<LOD				4.81248	5.83509				27.5322	30.1				7.42264	5.83702				2.81537	2.74021				<LOD	<LOD				<LOD	<LOD				42.5827	44.5123
			80b	4.27	<LOD					6.8577		-	/	0.088147	32.6677		-	/	0.677017	4.2514		***	/	5.11112e-06	2.66504		*	/	0.0365992	<LOD					<LOD					46.4419		-	/	0.696604
			81a	3.29	<LOD	<LOD				4.78998	4.30059				17.6294	15.4893				4.84159	5.10448				3.1025	4.18938				<LOD	<LOD				<LOD	<LOD				30.3635	29.0838
			81b	2.56	<LOD					3.81119					13.3492					5.36738					5.27625					<LOD					<LOD					27.8041
	root, vir 2		83a	4.81	<LOD	<LOD	<LOD			16.4665	20.099	17.1282	±	2.97077	61.4154	51.1681	41.317	±	9.85115	2.76656	2.76656	2.98119	±	0.214627	2.71675	2.17843	2.18364	±	0.00521435	<LOD	<LOD	<LOD			<LOD	<LOD	<LOD			83.3652	74.8288	62.9184	±	11.9104
			83b	4.87	<LOD					23.7315			RSD	0.173443	40.9209			RSD	0.238429	<LOD			RSD	0.0719938	1.6401			RSD	0.00238792	<LOD					<LOD					66.2925			RSD	0.1893
			84a	1.63	<LOD	<LOD				14.1574	14.1574	**	/	0.00180509	31.4658	31.4658	*	/	0.021001	3.19582	3.19582	***	/	0.000209359	2.18885	2.18885	-	/	0.46124	<LOD	<LOD				<LOD	<LOD				51.0079	51.0079	**	/	0.00314939
	root, vir 3		85a	4.68	<LOD	<LOD	<LOD			2.17166	2.17166	1.76592	±	0.405744	1.66392	1.66392	1.38361	±	0.280304	12.6306	12.6306	13.8727	±	1.24215	0.992285	0.992285	0.803948	±	0.188336	<LOD	<LOD	<LOD			<LOD	<LOD	<LOD			17.4585	17.4585	17.8262	±	0.367768
			85b	3.29	<LOD					1.36017	1.36017		RSD	0.229764	1.10331	1.10331		RSD	0.202589	15.1149	15.1149		RSD	0.0895391	0.615612	0.615612		RSD	0.234264	<LOD					<LOD					18.194	18.194		RSD	0.0206307
											1.76592	**	/	0.00211496		1.38361	***	/	0.000379251		13.8727	***	/	3.62946e-08		0.803948	-	/	0.0614092												17.8262	**	/	0.00346462
	root, vir 4		89a	4.4	<LOD	<LOD	<LOD			2.37052	1.90207	1.92258	±	0.0205115	3.49836	2.17907	2.01213	±	0.166931	6.95659	8.70524	8.01451	±	0.690739	<LOD	0.561569	0.469337	±	0.0922323	<LOD	<LOD	<LOD			<LOD	<LOD	<LOD			12.8255	13.0672	11.7226	±	1.34458
			89b	4.94	<LOD					1.43362			RSD	0.0106687	0.859771			RSD	0.0829623	10.4539			RSD	0.086186	0.561569			RSD	0.196516	<LOD					<LOD					13.3089			RSD	0.1147
			90a	4.19	<LOD	<LOD				1.61504	1.94309				<LOD	1.8452				6.95428	7.32377				<LOD	0.377105				<LOD	<LOD				<LOD	<LOD				8.56932	10.378
			90b	4.34	<LOD					2.27114		***	/	0.00068948	1.8452		***	/	0.000481336	7.69326		***	/	8.77658e-06	0.377105		-	/	0.0529076	<LOD					<LOD					12.1867		***	/	0.000157245
	root, vir 5		91a	4.25	<LOD	<LOD	<LOD			10.3892	11.6491	10.6308	±	0.789602	52.2115	50.6048	44.9361	±	4.71361	6.51534	6.42028	6.36497	±	0.0648586	1.72487	1.50854	1.59744	±	0.152331	<LOD	<LOD	<LOD			<LOD	<LOD	<LOD			70.8409	70.1828	63.5293	±	5.52203
			91b	4.73	<LOD					12.9091			RSD	0.0742751	48.9982			RSD	0.104896	6.32522			RSD	0.0101899	1.29222			RSD	0.0953589	<LOD					<LOD					69.5247			RSD	0.086921
			92a	4.24	<LOD	<LOD				12.3077	9.72485				48.9009	39.0642				6.7869	6.40068				1.80509	1.47195				<LOD	<LOD				<LOD	<LOD				69.8006	56.6617
			92b	4.28	<LOD					7.14199		*	/	0.0196169	29.2276		***	/	0.000602508	6.01447		***	/	1.04376e-11	1.13882		-	/	0.58198	<LOD					<LOD					43.5228		***	/	0.000200526
			93a	4.54	<LOD	<LOD				11.8874	10.5183				47.1663	45.1393				6.18722	6.27395				1.22925	1.81183				<LOD	<LOD				<LOD	<LOD				66.4702	63.7433
			93b	4.34	<LOD					9.14925					43.1122					6.36068					2.39442					<LOD					<LOD					61.0165
	root, vir 6		94a	4.86	<LOD	<LOD	<LOD			1.78327	2.19966	1.79986	±	0.289567	5.84157	5.74517	4.47537	±	0.962895	4.30107	4.27281	4.48232	±	0.148304	2.20802	2.00504	1.75302	±	0.280859	<LOD	<LOD	<LOD			<LOD	<LOD	<LOD			14.1339	14.2227	11.9415	±	2.08287
			94b	4.84	<LOD					2.61605			RSD	0.160883	5.64876			RSD	0.215154	4.24455			RSD	0.0330864	1.80207			RSD	0.160214	<LOD					<LOD					14.3114			RSD	0.174423
			95a	4.85	<LOD	<LOD				2.20319	1.67673				5.0003	4.26648				4.91806	4.57873				2.03677	1.89287				<LOD	<LOD				<LOD	<LOD				14.1583	12.4148
			95b	4.63	<LOD					1.15027		***	/	5.31952e-05	3.53266		***	/	5.54882e-05	4.2394		***	/	4.35251e-05	1.74898		-	/	0.886831	<LOD					<LOD					10.6713		***	/	1.2407e-05
			96a	4.17	<LOD	<LOD				1.52856	1.52319				<LOD	3.41448				6.26152	4.59543				1.49589	1.36114				<LOD	<LOD				<LOD	<LOD				9.28597	9.187
			96b	3.03	<LOD					1.51782					3.41448					2.92934					1.22639					<LOD					<LOD					9.08803
Samples description			Sample No.	DW (mg)	cZ					cZR					cZRMP					cZOG					cZROG					cZ7G					cZ9G					Total cZ-types
4 hours post-inoculation	cot, control		1a	4.38	22.2128	17.1491	15.054	±	3.23781	4.86552	5.45983	6.35849	±	0.893645	207.796	240.146	247.701	±	38.3431	<LOD	<LOD	<LOD			0.207546	0.207546	0.174085	±	0.023844	<LOD	<LOD	<LOD			<LOD	<LOD	<LOD			235.082	262.859	266.305	±	38.1528
			1b	4.88	12.0853			RSD	0.21508	6.05414			RSD	0.140544	272.496			RSD	0.154796	<LOD					<LOD			RSD	0.136968	<LOD					<LOD					290.635			RSD	0.143267
			2a	4.23	10.9136	10.4804				6.16319	6.03827				282.697	297.98				<LOD	<LOD				0.181778	0.16097				<LOD	<LOD				<LOD	<LOD				299.955	314.66
			2b	4.11	10.0472					5.91336					313.264					<LOD					0.140161					<LOD					<LOD					329.365
			3a	4.47	17.5325	17.5325				5.74869	7.57737				228.861	204.975				<LOD	<LOD				0.153739	0.153739				<LOD	<LOD				<LOD	<LOD				252.296	221.396
			3b	4.21	<LOD					9.40605					181.09					<LOD					<LOD					<LOD					<LOD					190.496
	cot, avir		4a	4.85	25.8555	19.3578	20.3537	±	3.78682	4.58535	4.9028	4.75913	±	0.39676	356.863	279.091	284.795	±	15.7009	<LOD	<LOD	<LOD			0.175655	0.188917	0.204167	±	0.0479576	<LOD	<LOD	<LOD			<LOD	<LOD	<LOD			387.48	303.54	310.112	±	19.8759
			4b	4.31	12.8602			RSD	0.186051	5.22024			RSD	0.0833683	201.318			RSD	0.0551306	<LOD					0.20218			RSD	0.234894	<LOD					<LOD					219.601			RSD	0.0640926
			5a	5.01	30.482	25.4086				4.86283	5.15703				359.858	306.231				<LOD	<LOD				0.243671	0.269024				<LOD	<LOD				<LOD	<LOD				395.447	337.066
			5b	4.79	20.3352		-	/	0.16986	5.45122		*	/	0.03959	252.604		-	/	0.29408	<LOD					0.294376		-	/	0.339589	<LOD					<LOD					278.685		-	/	0.242063
			6a	4.41	20.8293	16.2946				3.91813	4.21756				238.931	269.063				<LOD	<LOD				0.190502	0.15456				<LOD	<LOD				<LOD	<LOD				263.869	289.73
			6b	4.39	11.7599					4.517					299.195					<LOD					0.118618					<LOD					<LOD					315.59
	cot, vir 1		7a	4.17	14.9438	11.5374	10.7977	±	0.548897	4.44237	4.45661	6.04165	±	1.12085	225.868	202.204	207.675	±	27.0593	<LOD	<LOD	<LOD			0.187947	0.236312	0.244227	±	0.00791465	<LOD	<LOD	<LOD			<LOD	<LOD	<LOD			245.442	218.434	224.678	±	27.1945
			7b	4.2	8.13096			RSD	0.0508345	4.47085			RSD	0.18552	178.54			RSD	0.130296	<LOD					0.284677			RSD	0.0324069	<LOD					<LOD					191.426			RSD	0.121038
			8a	4.29	10.6319	10.6319				6.82051	6.82051				243.211	243.211				<LOD	<LOD				<LOD	<LOD				<LOD	<LOD				<LOD	<LOD				260.664	260.664
			8b	4.28	<LOD		-	/	0.258841	<LOD		-	/	0.480943	<LOD		-	/	0.187788	<LOD					<LOD		-	/	0.0627294	<LOD					<LOD					<LOD		-	/	0.176861
			9a	4.28	<LOD	10.2239				<LOD	6.84783				<LOD	177.611				<LOD	<LOD				<LOD	0.252141				<LOD	<LOD				<LOD	<LOD				<LOD	194.935
			9b	4.17	10.2239					6.84783					177.611					<LOD					0.252141					<LOD					<LOD					194.935
	cot, vir 2		10a	4.04	33.7803	28.8704	21.5966	±	5.15886	15.2524	11.6873	14.6545	±	2.17676	495.793	461.702	448.999	±	48.0837	<LOD	<LOD	<LOD			0.383644	0.286768	0.374337	±	0.114756	<LOD	<LOD	<LOD			<LOD	<LOD	<LOD			545.21	502.546	485.624	±	48.9976
			10b	4.38	23.9605			RSD	0.238874	8.1222			RSD	0.148539	427.61			RSD	0.107091	<LOD					0.189893			RSD	0.306558	<LOD					<LOD					459.883			RSD	0.100896
			11a	4.26	22.5368	18.4491				13.2074	15.428				437.29	384.794				<LOD	<LOD				0.316783	0.29979				<LOD	<LOD				<LOD	<LOD				473.351	418.971
			11b	4.44	14.3614		-	/	0.0978323	17.6486		***	/	0.000399328	332.297		***	/	0.000294052	<LOD					0.282798		*	/	0.0248952	<LOD					<LOD					364.59		***	/	0.000197447
			12a	4.19	19.4657	17.4703				17.2537	16.8482				560.454	500.501				<LOD	<LOD				0.579959	0.536452				<LOD	<LOD				<LOD	<LOD				597.754	535.356
			12b	4.23	15.4748					16.4427					440.548					<LOD					0.492945					<LOD					<LOD					472.958
	cot, vir 3		13a	4.01	14.2255	10.887	12.2396	±	1.14816	22.3083	24.852	22.1166	±	4.62146	428.945	381.139	404.484	±	18.7399	<LOD	<LOD	<LOD			0.232968	0.283685	0.253385	±	0.0215428	<LOD	<LOD	<LOD			<LOD	<LOD	<LOD			465.712	417.162	439.094	±	16.0258
			13b	4.3	7.54865			RSD	0.0938067	27.3956			RSD	0.208959	333.334			RSD	0.0463304	<LOD					0.334403			RSD	0.0850201	<LOD					<LOD					368.613			RSD	0.0364975
			14a	4.5	19.3055	13.6939				29.9018	25.8894				550.081	405.292				<LOD	<LOD				0.188163	0.235489				<LOD	<LOD				<LOD	<LOD				599.476	445.111
			14b	4.21	8.0823		-	/	0.475933	21.8771		***	/	8.50853e-05	260.503		**	/	0.00613346	<LOD					0.282815		*	/	0.0307772	<LOD					<LOD					290.746		**	/	0.00448328
			15a	4.82	16.504	12.1378				15.3974	15.6084				442.959	427.021				<LOD	<LOD				0.196241	0.24098				<LOD	<LOD				<LOD	<LOD				475.056	455.008
			15b	4.21	7.77162					15.8194					411.084					<LOD					0.285719					<LOD					<LOD					434.961
	cot, vir 4		16a	4.07	16.708	12.7503	12.1092	±	1.45439	14.1729	13.4277	13.9884	±	0.723833	356.57	334.551	355.004	±	70.1492	<LOD	<LOD	<LOD			0.365171	0.380778	0.383759	±	0.024481	<LOD	<LOD	<LOD			<LOD	<LOD	<LOD			387.816	361.11	381.485	±	70.9218
			16b	4.27	8.79257			RSD	0.120106	12.6824			RSD	0.0517454	312.532			RSD	0.197601	<LOD					0.396385			RSD	0.0637926	<LOD					<LOD					334.404			RSD	0.18591
			17a	4.62	18.433	13.4813				14.0059	13.527				518.981	449.299				<LOD	<LOD				0.429442	0.415121				<LOD	<LOD				<LOD	<LOD				551.85	476.722
			17b	4.2	8.52952		-	/	0.436034	13.0481		***	/	1.37862e-06	379.617		*	/	0.0303495	<LOD					0.4008		***	/	9.97775e-06	<LOD					<LOD					401.595		*	/	0.0251691
			18a	4.16	13.3614	10.0962				15.024	15.0104				309.736	281.161				<LOD	<LOD				0.386192	0.355378				<LOD	<LOD				<LOD	<LOD				338.508	306.623
			18b	4.26	6.83094					14.9968					252.585					<LOD					0.324563					<LOD					<LOD					274.737
	cot, vir 5		19a	4.14	12.8677	9.50071	9.18946	±	1.10356	13.6481	19.6471	15.8443	±	3.45594	412.137	452.864	387.166	±	52.4431	<LOD	<LOD	<LOD			0.294078	0.294078	0.2886	±	0.0310648	<LOD	<LOD	<LOD			<LOD	<LOD	<LOD			438.947	482.159	412.44	±	55.4829
			19b	4.21	6.13371			RSD	0.12009	25.6461			RSD	0.218119	493.592			RSD	0.135454	<LOD					<LOD			RSD	0.10764	<LOD					<LOD					525.372			RSD	0.134524
			20a	4.06	13.1349	10.3583				11.2487	11.2841				346.908	324.514				<LOD	<LOD				0.284445	0.248111				<LOD	<LOD				<LOD	<LOD				371.576	346.404
			20b	4.22	7.58156		-	/	0.0684598	11.3195		**	/	0.00202191	302.12		**	/	0.00193297	<LOD					0.211777		**	/	0.00928126	<LOD					<LOD					321.233		**	/	0.00187259
			21a	4.38	10.226	7.7094				17.5707	16.6017				396.193	384.12				<LOD	<LOD				0.376842	0.32361				<LOD	<LOD				<LOD	<LOD				424.366	408.755
			21b	4.44	5.19283					15.6327					372.048					<LOD					0.270379					<LOD					<LOD					393.143
	cot, vir 6		22a	4.58	9.45527	7.10138	6.92988	±	0.612962	11.5878	12.8507	11.774	±	1.70468	295.71	259.091	369.714	±	86.1085	<LOD	<LOD	<LOD			0.228551	0.287834	0.345697	±	0.085396	<LOD	<LOD	<LOD			<LOD	<LOD	<LOD			316.981	279.331	388.764	±	85.7709
			22b	4.16	4.74748			RSD	0.0884521	14.1137			RSD	0.144784	222.472			RSD	0.232906	<LOD					0.347117			RSD	0.247025	<LOD					<LOD					241.681			RSD	0.220625
			23a	4.64	10.1388	7.58002				9.13573	9.36764				460.046	380.936				<LOD	<LOD				0.271766	0.282827				<LOD	<LOD				<LOD	<LOD				479.592	398.167
			23b	4.09	5.02123		*	/	0.0102121	9.59956		***	/	0.000505648	301.827		-	/	0.0561132	<LOD					0.293888		*	/	0.0128239	<LOD					<LOD					316.742		-	/	0.0570015
			24a	4.31	7.2751	6.10825				14.017	13.1036				577.561	469.115				<LOD	<LOD				0.421598	0.466431				<LOD	<LOD				<LOD	<LOD				599.274	488.794
			24b	4.18	4.9414					12.1903					360.67					<LOD					0.511264					<LOD					<LOD					378.313
15 days post-inoculation	cot, control		25a	4.03	<LOD	18.5904	15.8942	±	2.69621	5.28561	4.8127	5.13688	±	0.25117	664.895	534.236	461.33	±	68.665	4.84756	6.66042	6.7785	±	1.41449	6.77238	7.44458	9.34251	±	1.62799	<LOD	<LOD	<LOD			<LOD	<LOD	<LOD			681.801	562.449	490.086	±	73.6524
			25b	4.07	18.5904			RSD	0.169635	4.33979			RSD	0.0488955	403.576			RSD	0.148841	8.47327			RSD	0.208673	8.11678			RSD	0.174256	<LOD					<LOD					443.096			RSD	0.150285
			26a	4.08	8.90244	13.198				4.57881	5.17322				333.287	480.429				7.41556	8.56692				9.67827	11.4202				<LOD	<LOD				<LOD	<LOD				363.862	518.787
			26b	4.28	17.4935					5.76764					627.571					9.71828					13.162					<LOD					<LOD					673.713
			27a	4.17	<LOD	<LOD				<LOD	5.42471				<LOD	369.326				<LOD	5.10818				<LOD	9.16278				<LOD	<LOD				<LOD	<LOD				<LOD	389.022
			27b	4.21	<LOD					5.42471					369.326					5.10818					9.16278					<LOD					<LOD					389.022
	cot, avir		28a	4.25	49.8372	71.0909	83.4071	±	8.92302	9.91762	7.44447	8.25777	±	0.598898	248.904	191.369	228.325	±	60.5268	6.61462	5.98947	5.86926	±	0.895391	10.477	9.59452	11.7021	±	3.5108	<LOD	<LOD	<LOD			<LOD	<LOD	<LOD			325.751	285.488	337.562	±	70.7738
			28b	4.31	92.3446			RSD	0.106982	4.97133			RSD	0.0725254	133.834			RSD	0.26509	5.36432			RSD	0.152556	8.71199			RSD	0.300015	<LOD					<LOD					245.226			RSD	0.209662
			29a	4.17	60.1965	91.945				9.23469	8.45966				317.493	313.669				6.3965	6.90083				16.3484	16.6491				<LOD	<LOD				<LOD	<LOD				409.67	437.623
			29b	4.35	123.694		**	/	0.00993349	7.68463		**	/	0.00837148	309.844		**	/	0.00641511	7.40517		-	/	0.255745	16.9498		-	/	0.277032	<LOD					<LOD					465.577		*	/	0.0430678
			30a	4.47	56.5112	87.1854				10.4389	8.86918				192.21	179.939				3.77531	4.71749				9.34336	8.86266				<LOD	<LOD				<LOD	<LOD				272.279	289.574
			30b	4.76	117.86					7.29946					167.668					5.65966					8.38196					<LOD					<LOD					306.869
	cot, vir 1		31a	4.13	213.477	194.906	227.747	±	24.8625	3.07285	3.09705	3.11346	±	0.237018	677.46	544.872	528.129	±	16.6268	4.79264	4.47262	5.66068	±	1.32153	13.1172	10.5372	9.19724	±	0.969682	<LOD	<LOD	<LOD			<LOD	<LOD	<LOD			911.92	757.886	773.848	±	11.9232
			31b	4.36	176.336			RSD	0.109167	3.12124			RSD	0.0761268	412.284			RSD	0.0314825	4.15259			RSD	0.233458	7.9572			RSD	0.105432	<LOD					<LOD					603.851			RSD	0.0154077
			32a	4.26	189.027	255.046				2.9359	2.83173				442.176	505.46				5.77589	5.00529				6.93467	8.77991				<LOD	<LOD				<LOD	<LOD				646.849	777.123
			32b	4.36	321.065		**	/	0.00148717	2.72757		***	/	9.23702e-05	568.744		-	/	0.625783	4.2347		-	/	0.285393	10.6252		-	/	0.901779	<LOD					<LOD					907.396		-	/	0.0525131
			33a	4.53	309.838	233.289				2.99703	3.41161				740.411	534.056				9.77995	7.50413				9.11787	8.27462				<LOD	<LOD				<LOD	<LOD				1072.14	786.535
			33b	4.37	156.739					3.82619					327.702					5.22831					7.43137					<LOD					<LOD					500.927
	cot, vir 2		34a	4.2	13610.5	12498.4	14427	±	3278.53	2.15513	2.30537	3.12507	±	0.822841	938.422	704.602	806.933	±	89.0926	23.6896	26.0543	29.7854	±	3.52742	8.93191	10.6223	14.1584	±	2.86943	<LOD	<LOD	<LOD			<LOD	<LOD	<LOD			14583.7	13242	15281	±	3261.17
			34b	4.45	11386.3			RSD	0.227249	2.45561			RSD	0.263303	470.783			RSD	0.110409	28.419			RSD	0.118428	12.3126			RSD	0.202666	<LOD					<LOD					11900.3			RSD	0.213413
			35a	3.35	10992.3	11739.9				4.73954	4.25023				1205.5	921.758				32.5942	34.5185				15.3139	17.6505				<LOD	<LOD				<LOD	<LOD				12250.5	12718
			35b	1.87	12487.4		***	/	0.000389193	3.76093		**	/	0.0033826	638.014		-	/	0.0540761	36.4429		***	/	3.14697e-06	19.987		*	/	0.0416356	<LOD					<LOD					13185.6		***	/	1.13515e-05
			36a	4.41	20505	19042.9				2.87091	2.81961				546.999	794.438				31.1518	28.7833				11.8962	14.2025				<LOD	<LOD				<LOD	<LOD				21097.9	19883.1
			36b	4.18	17580.7					2.7683					1041.88					26.4147					16.5089					<LOD					<LOD					18668.3
	cot, vir 3		37a	4.42	142.094	164.274	200.381	±	26.5753	3.90626	3.50599	3.32867	±	0.306084	323.776	251.63	313.024	±	63.5431	10.623	9.92748	10.9873	±	2.10364	9.61059	8.60206	9.62148	±	2.07505	<LOD	<LOD	<LOD			<LOD	<LOD	<LOD			490.01	437.939	537.343	±	90.7533
			37b	4.76	186.453			RSD	0.132624	3.10572			RSD	0.0919537	179.484			RSD	0.202998	9.23199			RSD	0.191461	7.59353			RSD	0.215669	<LOD					<LOD					385.868			RSD	0.168893
			38a	4.59	222.344	227.466				2.95939	2.89803				345.153	400.551				13.4196	13.9246				12.3024	12.5143				<LOD	<LOD				<LOD	<LOD				596.178	657.354
			38b	4.5	232.587		***	/	2.99528e-05	2.83667		***	/	0.000368815	455.95		-	/	0.0545791	14.4296		*	/	0.0203189	12.7263		-	/	0.86983	<LOD					<LOD					718.53		-	/	0.747264
			39a	4.76	209.733	209.404				3.84896	3.58199				245.021	286.891				8.51725	9.10983				8.06421	7.74806				<LOD	<LOD				<LOD	<LOD				475.184	516.735
			39b	4.72	209.075					3.31501					328.762					9.70241					7.4319					<LOD					<LOD					558.286
	cot, vir 4		40a	4.22	<LOD	145.043	153.763	±	9.54586	<LOD	8.56822	8.34342	±	2.07267	<LOD	148.878	209.91	±	55.6405	<LOD	9.00956	8.50851	±	0.808317	<LOD	10.7174	10.7196	±	1.41041	<LOD	<LOD	<LOD			<LOD	<LOD	<LOD			<LOD	322.217	391.245	±	58.3839
			40b	4.31	145.043			RSD	0.0620818	8.56822			RSD	0.24842	148.878			RSD	0.265068	9.00956			RSD	0.095001	10.7174			RSD	0.131573	<LOD					<LOD					322.217			RSD	0.149226
			41a	4.46	132.714	149.197				14.0789	10.762				300.014	283.439				9.11772	9.1478				12.75	12.448				<LOD	<LOD				<LOD	<LOD				468.675	464.994
			41b	4.36	165.679		***	/	8.35678e-06	7.44514		-	/	0.0744154	266.864		*	/	0.0106683	9.17788		-	/	0.292423	12.146		-	/	0.341158	<LOD					<LOD					461.312		-	/	0.212907
			42a	4.52	160.661	167.048				5.95233	5.7				270.824	197.414				8.93931	7.36817				8.68364	8.99324				<LOD	<LOD				<LOD	<LOD				455.061	386.523
			42b	4.36	173.434					5.44767					124.003					5.79702					9.30284					<LOD					<LOD					317.985
	cot, vir 5		43a	4.14	131.34	144.757	181.3	±	54.6368	19.7677	17.5228	15.3052	±	1.62539	283.822	186.788	325.239	±	98.9652	2.04768	1.67043	2.80201	±	0.912746	3.8241	4.52082	6.77659	±	1.6028	<LOD	<LOD	<LOD			<LOD	<LOD	<LOD			440.802	355.258	531.422	±	129.304
			43b	4.5	158.173			RSD	0.301362	15.2779			RSD	0.106198	89.7531			RSD	0.304285	1.29317			RSD	0.325747	5.21755			RSD	0.23652	<LOD					<LOD					269.715			RSD	0.243317
			44a	4.25	133.974	140.612				14.0734	13.6724				445.101	412.204				2.45484	2.82994				6.24301	7.71196				<LOD	<LOD				<LOD	<LOD				601.846	577.03
			44b	4.66	147.25		**	/	0.00430122	13.2715		***	/	4.90427e-06	379.306		-	/	0.104238	3.20505		**	/	0.0019913	9.1809		-	/	0.0960503	<LOD					<LOD					552.213		-	/	0.831796
			45a	4.43	213.37	258.531				14.6586	14.7204				331.483	376.724				3.12364	3.90566				9.60937	8.097				<LOD	<LOD				<LOD	<LOD				572.245	661.978
			45b	4.29	303.692					14.7821					421.965					4.68769					6.58463					<LOD					<LOD					751.712
	cot, vir 6		46a	4.15	342.653	447.517	649.318	±	173.501	2.39065	2.46915	2.44038	±	0.144472	242.235	200.517	267.531	±	47.6045	43.7747	38.8778	48.3339	±	7.10783	29.0268	27.4076	40.7075	±	9.81506	<LOD	<LOD	<LOD			<LOD	<LOD	<LOD			660.08	716.788	1008.33	±	224.569
			46b	4.21	552.38			RSD	0.267205	2.54765			RSD	0.0592005	158.799			RSD	0.17794	33.9809			RSD	0.147057	25.7884			RSD	0.241112	<LOD					<LOD					773.496			RSD	0.222713
			47a	4.39	695.767	871.095				2.81294	2.60117				195.18	295.46				53.582	50.1093				41.9737	43.9168				<LOD	<LOD				<LOD	<LOD				989.316	1263.18
			47b	4.64	1046.42		**	/	0.00251013	2.3894		***	/	3.99775e-06	395.741		*	/	0.0231733	46.6365		***	/	6.32242e-06	45.8598		***	/	0.000198219	<LOD					<LOD					1537.05		**	/	0.00940492
			48a	4.53	590.044	629.342				2.46902	2.25082				394.323	306.616				62.5519	56.0147				55.8821	50.7981				<LOD	<LOD				<LOD	<LOD				1105.27	1045.02
			48b	4.56	668.639					2.03261					218.909					49.4774					45.7141					<LOD					<LOD					984.772
	shoot, control		49a	4.49	<LOD	0.679902	0.608951	±	0.0502424	0.410126	0.547802	0.573928	±	0.141805	161.291	128.036	144.64	±	28.0549	2.20755	2.21906	2.17114	±	0.0406896	4.45915	4.41242	4.24993	±	0.218093	<LOD	<LOD	<LOD			<LOD	<LOD	<LOD			168.368	135.555	151.939	±	27.9712
			49b	4.19	0.679902			RSD	0.0825065	0.685477			RSD	0.247078	94.7801			RSD	0.193964	2.23056			RSD	0.0187412	4.36569			RSD	0.0513169	<LOD					<LOD					102.742			RSD	0.184095
			50a	4.37	0.576776	0.576776				1.00074	0.759185				186.579	184.148				2.57525	2.17476				4.71762	3.94165				<LOD	<LOD				<LOD	<LOD				195.449	191.312
			50b	4.74	<LOD					0.517632					181.718					1.77427					3.16569					<LOD					<LOD					187.175
			51a	4.64	<LOD	0.570175				0.418118	0.414796				105.22	121.736				2.38787	2.11959				4.46719	4.39572				<LOD	<LOD				<LOD	<LOD				112.493	128.951
			51b	4.46	0.570175					0.411474					138.251					1.8513					4.32425					<LOD					<LOD					145.408
	shoot, avir		52a	4.24	82.9748	68.1875	74.4336	±	8.61142	2.38956	2.07447	2.4442	±	0.761726	111.083	159.563	120.572	±	27.9734	3.51447	4.17447	3.24586	±	0.656735	10.1479	14.1293	10.6216	±	2.4883	<LOD	<LOD	<LOD			<LOD	<LOD	<LOD			210.11	248.129	211.317	±	26.1189
			52b	4.27	53.4003			RSD	0.115693	1.75938			RSD	0.311647	208.042			RSD	0.232006	4.83446			RSD	0.20233	18.1108			RSD	0.234267	<LOD					<LOD					286.147			RSD	0.1236
			53a	4.55	69.8796	68.5026				3.31222	3.50531				108.163	106.869				2.82125	2.7669				10.4071	8.62428				<LOD	<LOD				<LOD	<LOD				194.583	190.268
			53b	4.33	67.1256		***	/	4.39662e-05	3.6984		***	/	0.000467555	105.576		-	/	0.340041	2.71256		*	/	0.0151925	6.84142		**	/	0.00335044	<LOD					<LOD					185.954		*	/	0.0228735
			54a	4.45	80.9218	86.6106				1.83325	1.75281				109.826	95.284				2.5589	2.79621				10.9231	9.11121				<LOD	<LOD				<LOD	<LOD				206.063	195.555
			54b	4.23	92.2994					1.67237					80.7418					3.03351					7.29932					<LOD					<LOD					185.046
	shoot, vir 1		55a	4.38	2671.81	3554.17	2556.28	±	747.078	2.01048	1.71987	2.13459	±	0.494762	287.719	218.108	237.212	±	57.6389	1.96212	1.81283	1.72914	±	0.202991	9.80697	9.0279	10.1213	±	0.888898	<LOD	<LOD	<LOD			<LOD	<LOD	<LOD			2973.3	3784.83	2807.48	±	754.401
			55b	4.35	4436.53			RSD	0.292252	1.42926			RSD	0.231783	148.497			RSD	0.242985	1.66354			RSD	0.117394	8.24884			RSD	0.0878247	<LOD					<LOD					4596.36			RSD	0.268711
			56a	4.63	2356.59	2357.95				3.13109	2.83				342.685	315.391				2.16576	1.9251				14.6517	11.2052				<LOD	<LOD				<LOD	<LOD				2719.22	2689.3
			56b	4.25	2359.3		**	/	0.00454516	2.5289		***	/	0.000549787	288.096		*	/	0.0403365	1.68445		*	/	0.0389983	7.75871		**	/	0.00136494	<LOD					<LOD					2659.37		***	/	7.64701e-05
			57a	4.54	1246.4	1756.74				2.50459	1.8539				240.477	178.137				1.72983	1.44948				13.4885	10.1307				<LOD	<LOD				<LOD	<LOD				1504.6	1948.31
			57b	4.26	2267.08					1.20321					115.797					1.16913					6.77298					<LOD					<LOD					2392.02
	shoot, vir 2		58a	4.18	1245.15	1905.77	1624.67	±	436.995	2.55777	4.09308	3.6842	±	0.33088	175.367	146.476	126.482	±	21.8899	1.87628	2.83805	2.43747	±	0.283335	6.00469	5.57695	6.52396	±	0.718273	<LOD	<LOD	<LOD			<LOD	<LOD	<LOD			1430.95	2064.75	1763.8	±	458.658
			58b	4.58	2566.39			RSD	0.268975	5.6284			RSD	0.0898106	117.585			RSD	0.173067	3.79981			RSD	0.116241	5.14921			RSD	0.110098	<LOD					<LOD					2698.55			RSD	0.26004
			59a	4.68	1896.51	1960.76				4.46319	3.67681				141.924	136.953				2.02634	2.22879				7.50872	7.31567				<LOD	<LOD				<LOD	<LOD				2052.43	2110.93
			59b	3.87	2025.01		**	/	0.00473979	2.89044		***	/	0.000297227	131.982		-	/	0.409426	2.43123		-	/	0.459428	7.12261		***	/	0.00049612	<LOD					<LOD					2169.44		***	/	0.000172957
			60a	4.12	690.81	1007.48				2.05129	3.2827				70.934	96.0171				1.65146	2.24557				5.96069	6.67926				<LOD	<LOD				<LOD	<LOD				771.408	1115.71
			60b	4.15	1324.15					4.51411					121.1					2.83969					7.39783					<LOD					<LOD					1460.01
	shoot, vir 3		61a	4.14	7.65453	7.65453	6.68185	±	0.68793	2.66541	4.29561	4.59628	±	0.512723	304.189	270.153	206.599	±	44.9617	3.1375	3.00969	2.52617	±	0.342384	10.5434	12.1615	9.45202	±	2.13445	<LOD	<LOD	<LOD			<LOD	<LOD	<LOD			328.19	293.447	228.58	±	45.868
			61b	4.63	<LOD			RSD	0.102955	5.9258			RSD	0.111552	236.116			RSD	0.217628	2.88187			RSD	0.135535	13.7797			RSD	0.22582	<LOD					<LOD					258.704			RSD	0.200665
			62a	4.36	6.45888	6.17868				5.72004	4.1752				123.607	176.565				1.96766	2.26208				8.32035	6.94498				<LOD	<LOD				<LOD	<LOD				146.074	196.126
			62b	4.64	5.89849		**	/	0.00125277	2.63036		***	/	0.000322178	229.523		-	/	0.0760158	2.5565		-	/	0.151891	5.56961		**	/	0.00353261	<LOD					<LOD					246.178		*	/	0.032467
			63a	4.65	3.96856	6.21233				3.73728	5.31804				203.603	173.08				2.61265	2.30675				6.19961	9.24956				<LOD	<LOD				<LOD	<LOD				220.121	196.166
			63b	4.47	8.4561					6.89881					142.556					2.00084					12.2995					<LOD					<LOD					172.212
	shoot, vir 4		64a	4.41	76.5852	59.5549	97.9853	±	29.2555	0.637625	0.828341	0.830232	±	0.145598	45.949	39.82	44.7956	±	6.3206	4.07566	3.54973	2.9623	±	0.415787	5.54931	5.20538	5.9146	±	1.25084	<LOD	<LOD	<LOD			<LOD	<LOD	<LOD			132.797	108.958	152.488	±	35.1963
			64b	4.41	42.5246			RSD	0.29857	1.01906			RSD	0.17537	33.6911			RSD	0.141099	3.02379			RSD	0.140359	4.86145			RSD	0.211484	<LOD					<LOD					85.1199			RSD	0.230814
			65a	4.54	133.69	103.928				0.613568	1.00949				41.6103	40.8524				3.15509	2.69136				6.4463	4.86576				<LOD	<LOD				<LOD	<LOD				185.515	153.347
			65b	4.64	74.1666		*	/	0.010836	1.40541		-	/	0.145229	40.0944		***	/	0.000103399	2.22764		-	/	0.0768101	3.28522		*	/	0.0465343	<LOD					<LOD					121.179		-	/	0.984095
			66a	4.52	173.662	130.473				0.674049	0.652865				51.5901	53.7144				3.72525	2.64582				7.70578	7.67265				<LOD	<LOD				<LOD	<LOD				237.357	195.158
			66b	4.68	87.2833					0.631682					55.8387					1.56638					7.63952					<LOD					<LOD					152.96
	shoot, vir 5		67a	4.17	328.779	247.86	215.221	±	26.4774	0.908102	0.974691	0.979197	±	0.082118	59.7176	60.1693	68.2199	±	5.8633	1.75066	1.75066	1.65288	±	0.381656	5.70357	6.19086	5.8533	±	0.552011	<LOD	<LOD	<LOD			<LOD	<LOD	<LOD			396.859	316.07	291.634	±	20.7736
			67b	2.53	166.941			RSD	0.123024	1.04128			RSD	0.0838626	60.6211			RSD	0.0859471	<LOD			RSD	0.230904	6.67815			RSD	0.0943076	<LOD					<LOD					235.282			RSD	0.0712317
			68a	4.13	139.319	183.008				0.843753	0.880952				68.1046	73.9653				1.01128	1.14429				7.0066	6.29413				<LOD	<LOD				<LOD	<LOD				216.286	265.293
			68b	4.22	226.697		**	/	0.00109155	0.918151		**	/	0.00329488	79.8259		**	/	0.00131854	1.27731		-	/	0.0729341	5.58165		**	/	0.00512154	<LOD					<LOD					314.3		**	/	0.0010067
			69a	4.28	243.148	214.794				1.01971	1.08195				45.5274	70.5252				1.64536	2.06369				4.28784	5.07492				<LOD	<LOD				<LOD	<LOD				295.628	293.54
			69b	4.62	186.44					1.14419					95.5229					2.48201					5.86201					<LOD					<LOD					291.451
	shoot, vir 6		70a	4.78	15.3691	18.1932	24.2425	±	4.83868	1.54612	1.40144	1.41854	±	0.027035	157.386	146.113	151.19	±	18.7441	2.04495	1.81817	2.34729	±	0.536599	7.22765	7.00926	6.26226	±	0.826846	<LOD	<LOD	<LOD			<LOD	<LOD	<LOD			183.573	174.535	185.46	±	18.7931
			70b	4.77	21.0173			RSD	0.199595	1.25676			RSD	0.0190584	134.841			RSD	0.123978	1.5914			RSD	0.228604	6.79088			RSD	0.132036	<LOD					<LOD					165.497			RSD	0.101332
			71a	4.85	32.9045	24.4969				1.21352	1.39747				163.76	176.26				3.10286	3.08295				6.46402	6.66787				<LOD	<LOD				<LOD	<LOD				207.445	211.905
			71b	4.34	16.0893		**	/	0.0054984	1.58142		***	/	2.30093e-05	188.759		-	/	0.730267	3.06304		-	/	0.571478	6.87171		**	/	0.00196584	<LOD					<LOD					216.365		-	/	0.0929705
			72a	4.11	40.0912	30.0373				1.47958	1.4567				125.283	131.196				2.59547	2.14075				4.3179	5.10966				<LOD	<LOD				<LOD	<LOD				173.768	169.94
			72b	4.31	19.9835					1.43382					137.108					1.68603					5.90141					<LOD					<LOD					166.113
	root, control		73a	4.26	35.8715	65.0707	63.6922	±	13.5322	4.34809	3.67816	3.14245	±	0.485255	432.787	358.345	415.419	±	40.3643	2.54374	2.6421	2.95518	±	0.294708	26.0341	26.3676	20.467	±	4.22739	<LOD	<LOD	<LOD			<LOD	<LOD	<LOD			501.584	456.104	505.676	±	37.5553
			73b	4.91	94.27			RSD	0.212462	3.00823			RSD	0.154419	283.904			RSD	0.0971654	2.74047			RSD	0.0997259	26.7011			RSD	0.206546	<LOD					<LOD					410.624			RSD	0.0742676
			74a	4.1	40.7932	46.4726				3.06271	3.24604				529.155	443.009				3.43718	2.87348				25.0557	18.3494				<LOD	<LOD				<LOD	<LOD				601.503	513.951
			74b	2.25	52.1519					3.42936					356.864					2.30977					11.6432					<LOD					<LOD					426.398
			75a	4.93	58.4366	79.5334				2.83188	2.50315				536.046	444.901				3.30062	3.34998				18.1888	16.684				<LOD	<LOD				<LOD	<LOD				618.804	546.972
			75b	4.49	100.63					2.17442					353.756					3.39933					15.1793					<LOD					<LOD					475.14
	root, avir		76a	4.26	155.709	161.849	235.394	±	59.8303	4.75322	3.66606	4.59761	±	1.38972	433.745	323.206	337.543	±	20.8195	6.05059	4.51752	5.10892	±	0.748098	20.0147	22.3609	22.1601	±	1.10652	<LOD	<LOD	<LOD			<LOD	<LOD	<LOD			620.273	515.6	604.803	±	63.9696
			76b	4.43	167.988			RSD	0.254171	2.5789			RSD	0.30227	212.668			RSD	0.0616796	2.98446			RSD	0.14643	24.7071			RSD	0.0499332	<LOD					<LOD					410.927			RSD	0.105769
			77a	4.39	295.654	308.4				4.27733	3.56467				425.366	322.439				5.74507	4.64491				22.0704	23.4036				<LOD	<LOD				<LOD	<LOD				753.113	662.452
			77b	4.42	321.145		***	/	0.000283889	2.85202		-	/	0.124702	219.512		-	/	0.214183	3.54475		**	/	0.00620134	24.7368		-	/	0.549887	<LOD					<LOD					571.79		-	/	0.141307
			78a	4.46	281.887	235.934				8.1523	6.5621				404.822	366.982				6.25151	6.16433				20.1076	20.7156				<LOD	<LOD				<LOD	<LOD				721.22	636.358
			78b	4.21	189.981					4.97189					329.143					6.07715					21.3237					<LOD					<LOD					551.496
	root, vir 1		79a	4.32	2693.68	1998.85	2290.86	±	289.166	6.63848	6.91164	5.24156	±	1.45662	344.701	346.476	322.783	±	52.2311	2.37599	2.46537	3.13535	±	0.995501	15.6745	15.1619	15.8418	±	1.17326	<LOD	<LOD	<LOD			<LOD	<LOD	<LOD			3063.07	2369.87	2637.86	±	316.069
			79b	2.92	1304.02			RSD	0.126226	7.1848			RSD	0.277898	348.251			RSD	0.161815	2.55475			RSD	0.317509	14.6493			RSD	0.0740612	<LOD					<LOD					1676.66			RSD	0.11982
			80a	4.56	1816.95	2684.8				5.23379	5.45092				399.869	371.527				2.29941	2.39801				16.0667	17.4925				<LOD	<LOD				<LOD	<LOD				2240.42	3081.67
			80b	4.27	3552.66		***	/	0.000118621	5.66804		*	/	0.0155002	343.185		-	/	0.0855631	2.49661		-	/	0.722984	18.9183		-	/	0.118474	<LOD					<LOD					3922.93		***	/	0.000182402
			81a	3.29	2912.35	2188.92				3.45268	3.36213				265.507	250.347				4.25837	4.54266				16.4943	14.871				<LOD	<LOD				<LOD	<LOD				3202.06	2462.05
			81b	2.56	1465.5					3.27159					235.187					4.82695					13.2476					<LOD					<LOD					1722.03
	root, vir 2		83a	4.81	2.89415	4.07958	4.59186	±	0.512274	4.67854	3.53114	5.20718	±	1.67604	326.515	354.054	366.158	±	12.1036	6.94449	5.42662	5.53865	±	0.112027	13.305	10.5751	16.0106	±	5.43549	<LOD	<LOD	<LOD			<LOD	<LOD	<LOD			354.337	377.667	397.506	±	19.8395
			83b	4.87	5.26502			RSD	0.111561	2.38373			RSD	0.321871	381.593			RSD	0.0330558	3.90876			RSD	0.0202264	7.84512			RSD	0.339494	<LOD					<LOD					400.996			RSD	0.0499098
			84a	1.63	5.10413	5.10413	**	/	0.00855899	6.88322	6.88322	-	/	0.158086	378.261	378.261	-	/	0.420138	5.65068	5.65068	**	/	0.00554464	21.446	21.446	-	/	0.214768	<LOD	<LOD				<LOD	<LOD				417.345	417.345	-	/	0.0699385
	root, vir 3		85a	4.68	1496.18	1496.18	1168.64	±	327.548	2.8278	2.8278	3.69005	±	0.862245	179.684	179.684	174.058	±	5.62573	4.55915	4.55915	4.62878	±	0.0696304	10.6508	10.6508	10.5424	±	0.108357	<LOD	<LOD	<LOD			<LOD	<LOD	<LOD			1693.91	1693.91	1361.55	±	332.35
			85b	3.29	841.087	841.087		RSD	0.280283	4.55229	4.55229		RSD	0.233668	168.433	168.433		RSD	0.0323209	4.69841	4.69841		RSD	0.0150429	10.4341	10.4341		RSD	0.0102782	<LOD					<LOD					1029.2	1029.2		RSD	0.244096
						1168.64	***	/	4.76498e-05		3.69005	-	/	0.34422		174.058	**	/	0.00556075		4.62878	***	/	0.000706357		10.5424	*	/	0.0347557												1361.55	***	/	0.000407855
	root, vir 4		89a	4.4	800.731	1156.57	967.015	±	189.558	5.87817	4.93919	5.05703	±	0.117842	359.097	265.965	232.972	±	32.9924	4.74756	3.86423	3.75791	±	0.106321	8.3954	9.06286	8.74516	±	0.317704	<LOD	<LOD	<LOD			<LOD	<LOD	<LOD			1178.85	1440.4	1217.55	±	222.857
			89b	4.94	1512.41			RSD	0.196024	4.0002			RSD	0.0233027	172.832			RSD	0.141615	2.9809			RSD	0.0282926	9.73033			RSD	0.0363291	<LOD					<LOD					1701.96			RSD	0.183037
			90a	4.19	612.753	777.457				7.23558	5.17487				240.813	199.98				3.89261	3.65159				8.76208	8.42745				<LOD	<LOD				<LOD	<LOD				873.456	994.691
			90b	4.34	942.161		***	/	0.000375036	3.11416		*	/	0.0477695	159.147		*	/	0.0206877	3.41057		-	/	0.0728526	8.09283		**	/	0.00697187	<LOD					<LOD					1115.93		**	/	0.00117459
	root, vir 5		91a	4.25	275.127	409.817	421.444	±	73.2104	4.62153	4.73166	5.09433	±	0.464193	317.665	322.156	378.833	±	70.4531	6.48618	6.66336	6.43374	±	0.412085	29.6523	28.981	27.4263	±	1.54183	<LOD	<LOD	<LOD			<LOD	<LOD	<LOD			633.552	772.349	839.231	±	49.0351
			91b	4.73	544.508			RSD	0.173713	4.84179			RSD	0.0911195	326.647			RSD	0.185974	6.84054			RSD	0.0640506	28.3097			RSD	0.0562171	<LOD					<LOD					911.147			RSD	0.0584286
			92a	4.24	580.57	516.354				5.30286	4.80178				354.163	336.205				6.65643	5.85506				30.8121	25.3249				<LOD	<LOD				<LOD	<LOD				977.505	888.54
			92b	4.28	452.137		***	/	0.000120471	4.30071		***	/	0.000556731	318.246		-	/	0.50282	5.05369		***	/	3.11397e-06	19.8378		-	/	0.0660996	<LOD					<LOD					799.575		***	/	0.000458675
			93a	4.54	229.113	338.16				6.06817	5.74955				490.902	478.138				6.20798	6.7828				22.3064	27.973				<LOD	<LOD				<LOD	<LOD				754.597	856.803
			93b	4.34	447.207					5.43093					465.374					7.35762					33.6397					<LOD					<LOD					959.009
	root, vir 6		94a	4.86	1251.37	1266.1	981.06	±	244.254	3.7346	3.46242	4.32886	±	1.03894	211.992	185.042	212.536	±	31.2653	4.51923	3.92729	3.53793	±	0.329633	14.8228	12.388	10.6618	±	1.24637	<LOD	<LOD	<LOD			<LOD	<LOD	<LOD			1486.43	1470.92	1212.13	±	215.114
			94b	4.84	1280.83			RSD	0.248969	3.19025			RSD	0.240002	158.092			RSD	0.147106	3.33535			RSD	0.0931712	9.95314			RSD	0.1169	<LOD					<LOD					1455.4			RSD	0.177469
			95a	4.85	1163.63	1007.52				3.64511	3.73444				253.388	196.295				3.93122	3.56526				11.5192	10.1079				<LOD	<LOD				<LOD	<LOD				1436.11	1221.23
			95b	4.63	851.418		***	/	1.42334e-05	3.82377		-	/	0.0680408	139.202		**	/	0.00375404	3.1993		-	/	0.0872451	8.69657		**	/	0.00515122	<LOD					<LOD					1006.34		***	/	0.000139719
			96a	4.17	646.14	669.56				6.44548	5.78972				359.794	256.272				3.25086	3.12125				9.33352	9.48967				<LOD	<LOD				<LOD	<LOD				1024.96	944.232
			96b	3.03	692.979					5.13395					152.75					2.99163					9.64582					<LOD					<LOD					863.501
Samples description			Sample No.	DW (mg)	DHZ					DHZR					DHZRMP					DHZOG					DHZROG					DHZ7G					DHZ9G					Total DHZ-types
4 hours post-inoculation	cot, control		1a	4.38	<LOD	<LOD	<LOD			0.122725	0.129151	0.139803	±	0.0211098	<LOD	<LOD	0.758763	±	0.231773	<LOD	<LOD	<LOD			<LOD	<LOD	<LOD			0.706937	0.893587	0.830516	±	0.138116	0.433872	0.419993	0.435056	±	0.0155335	1.26353	1.44273	1.64184	±	0.142361
			1b	4.88	<LOD					0.135578			RSD	0.150997	<LOD			RSD	0.305461	<LOD					<LOD					1.08024			RSD	0.166302	0.406113			RSD	0.0357046	1.62193			RSD	0.086708
			2a	4.23	<LOD	<LOD				0.0924609	0.120977				0.619987	0.52699				<LOD	<LOD				<LOD	<LOD				0.614589	0.638885				0.373823	0.42874				1.70086	1.71559
			2b	4.11	<LOD					0.149493					0.433994					<LOD					<LOD					0.66318					0.483656					1.73032
			3a	4.47	<LOD	<LOD				0.169282	0.169282				0.990536	0.990536				<LOD	<LOD				<LOD	<LOD				0.630632	0.959077				0.456435	0.456435				2.24688	1.7672
			3b	4.21	<LOD					<LOD					<LOD					<LOD					<LOD					1.28752					<LOD					1.28752
	cot, avir		4a	4.85	<LOD	<LOD	<LOD			0.123088	0.136928	0.154085	±	0.026479	0.239174	0.302315	0.390507	±	0.0953042	<LOD	<LOD	<LOD			<LOD	<LOD	<LOD			0.701128	0.816754	0.673163	±	0.10349	0.553943	0.575548	0.485137	±	0.0658198	1.61733	1.83154	1.64517	±	0.185548
			4b	4.31	<LOD					0.150768			RSD	0.171847	0.365455			RSD	0.244052	<LOD					<LOD					0.93238			RSD	0.153737	0.597152			RSD	0.135673	2.04576			RSD	0.112784
			5a	5.01	<LOD	<LOD				0.148318	0.133838				<LOD	0.346338				<LOD	<LOD				<LOD	<LOD				0.645581	0.625897				0.502774	0.459108				1.29667	1.39201
			5b	4.79	<LOD					0.119357		-	/	0.302563	0.346338		-	/	0.0915307	<LOD					<LOD					0.606214		-	/	0.248081	0.415443		-	/	0.230334	1.48735		-	/	0.985712
			6a	4.41	<LOD	<LOD				0.189563	0.191489				0.49388	0.52287				<LOD	<LOD				<LOD	<LOD				0.555804	0.576839				0.367116	0.420754				1.60636	1.71195
			6b	4.39	<LOD					0.193416					0.551859					<LOD					<LOD					0.597874					0.474392					1.81754
	cot, vir 1		7a	4.17	<LOD	<LOD	<LOD			0.186734	0.182124	0.19547	±	0.0127944	0.273379	0.430874	0.390645	±	0.0402293	<LOD	<LOD	<LOD			<LOD	<LOD	<LOD			0.500795	0.494821	0.647084	±	0.110445	0.553301	0.577707	0.662762	±	0.0805703	1.51421	1.68553	1.54692	±	0.180994
			7b	4.2	<LOD					0.177513			RSD	0.0654546	0.588369			RSD	0.102982	<LOD					<LOD					0.488847			RSD	0.170681	0.602113			RSD	0.121567	1.85684			RSD	0.117002
			8a	4.29	<LOD	<LOD				0.268973	0.212724				<LOD	<LOD				<LOD	<LOD				<LOD	<LOD				0.390246	0.693063				0.770952	0.770952				1.43017	1.29126
			8b	4.28	<LOD					0.156475		*	/	0.0271314	<LOD		-	/	0.216145	<LOD					<LOD					0.995879		-	/	0.28254	<LOD		-	/	0.0757476	1.15235		-	/	0.630077
			9a	4.28	<LOD	<LOD				<LOD	0.191562				<LOD	0.350416				<LOD	<LOD				<LOD	<LOD				1.00316	0.753368				0.939086	0.639626				1.94225	1.66398
			9b	4.17	<LOD					0.191562					0.350416					<LOD					<LOD					0.503576					0.340167					1.38572
	cot, vir 2		10a	4.04	<LOD	<LOD	<LOD			0.308939	0.264147	0.374494	±	0.0903371	0.500853	0.438023	0.373545	±	0.073379	<LOD	<LOD	<LOD			<LOD	<LOD	<LOD			0.933535	0.907937	0.858095	±	0.0517873	0.374851	0.371799	0.382427	±	0.037479	2.11818	1.98191	1.91994	±	0.153137
			10b	4.38	<LOD					0.219354			RSD	0.241224	0.375193			RSD	0.19644	<LOD					<LOD					0.882339			RSD	0.0603514	0.368747			RSD	0.098003	1.84563			RSD	0.0797613
			11a	4.26	<LOD	<LOD				0.340093	0.373911				<LOD	0.411723				<LOD	<LOD				<LOD	<LOD				0.669095	0.786702				0.324077	0.342771				1.33326	1.70925
			11b	4.44	<LOD					0.407729		**	/	0.00275875	0.411723		-	/	0.0560261	<LOD					<LOD					0.904308		-	/	0.826744	0.361464		-	/	0.18906	2.08523		-	/	0.179006
			12a	4.19	<LOD	<LOD				0.601076	0.485424				0.242495	0.270888				<LOD	<LOD				<LOD	<LOD				0.825613	0.879647				0.355367	0.43271				2.02455	2.06867
			12b	4.23	<LOD					0.369772					0.299281					<LOD					<LOD					0.933682					0.510054					2.11279
	cot, vir 3		13a	4.01	<LOD	<LOD	<LOD			0.601541	0.596734	0.567954	±	0.0815777	0.36365	0.364883	0.457999	±	0.0757944	<LOD	<LOD	<LOD			<LOD	<LOD	<LOD			0.494158	0.473249	0.460531	±	0.0266915	0.269986	0.289483	0.275619	±	0.0349334	1.72933	1.72435	1.7621	±	0.111389
			13b	4.3	<LOD					0.591928			RSD	0.143634	0.366117			RSD	0.16549	<LOD					<LOD					0.45234			RSD	0.0579581	0.30898			RSD	0.126745	1.71937			RSD	0.0632137
			14a	4.5	<LOD	<LOD				0.823689	0.650317				0.7366	0.550538				<LOD	<LOD				<LOD	<LOD				0.462484	0.48495				0.226543	0.227622				2.24932	1.91343
			14b	4.21	<LOD					0.476944		***	/	0.000100148	0.364476		-	/	0.149933	<LOD					<LOD					0.507417		**	/	0.0098933	0.228701		***	/	0.000207119	1.57754		-	/	0.513993
			15a	4.82	<LOD	<LOD				0.418262	0.456811				0.498913	0.458576				<LOD	<LOD				<LOD	<LOD				0.421352	0.423393				0.286143	0.309752				1.62467	1.64853
			15b	4.21	<LOD					0.495359					0.418239					<LOD					<LOD					0.425433					0.333362					1.67239
	cot, vir 4		16a	4.07	<LOD	<LOD	<LOD			0.478533	0.410023	0.535355	±	0.0892465	<LOD	0.297815	0.344143	±	0.079287	<LOD	<LOD	<LOD			<LOD	<LOD	<LOD			0.628458	0.641917	0.533072	±	0.0809714	0.366477	0.393262	0.362081	±	0.0234928	1.47347	1.59411	1.67854	±	0.117798
			16b	4.27	<LOD					0.341514			RSD	0.166705	0.297815			RSD	0.230389	<LOD					<LOD					0.655375			RSD	0.151896	0.420047			RSD	0.0648828	1.71475			RSD	0.070179
			17a	4.62	<LOD	<LOD				0.443143	0.585119				0.448254	0.455738				<LOD	<LOD				<LOD	<LOD				0.455885	0.447841				0.301988	0.356425				1.64927	1.84512
			17b	4.2	<LOD					0.727095		**	/	0.00138436	0.463222		-	/	0.0914997	<LOD					<LOD					0.439796		*	/	0.0340791	0.410862		*	/	0.0415989	2.04098		-	/	0.830826
			18a	4.16	<LOD	<LOD				0.823263	0.610922				<LOD	0.278878				<LOD	<LOD				<LOD	<LOD				0.519049	0.509459				0.300806	0.336556				1.64312	1.59638
			18b	4.26	<LOD					0.398581					0.278878					<LOD					<LOD					0.499869					0.372307					1.54964
	cot, vir 5		19a	4.14	<LOD	<LOD	<LOD			0.643756	0.523879	0.418403	±	0.121822	0.406198	0.406198	0.416671	±	0.0597498	<LOD	<LOD	<LOD			<LOD	<LOD	<LOD			0.49294	0.645333	0.479931	±	0.123065	1.02217	1.46629	0.811357	±	0.463899	2.56506	2.8386	2.05866	±	0.55884
			19b	4.21	<LOD					0.404001			RSD	0.291161	<LOD			RSD	0.143398	<LOD					<LOD					0.797727			RSD	0.256422	1.91041			RSD	0.571756	3.11214			RSD	0.271458
			20a	4.06	<LOD	<LOD				0.24349	0.247694				0.293819	0.349293				<LOD	<LOD				<LOD	<LOD				0.52405	0.444122				0.521461	0.517031				1.58282	1.55814
			20b	4.22	<LOD					0.251898		*	/	0.0118472	0.404768		-	/	0.0976085	<LOD					<LOD					0.364193		*	/	0.0276008	0.5126		-	/	0.181855	1.53346		-	/	0.199618
			21a	4.38	<LOD	<LOD				0.683376	0.483636				0.410744	0.494521				<LOD	<LOD				<LOD	<LOD				0.397621	0.350337				0.501918	0.450749				1.99366	1.77924
			21b	4.44	<LOD					0.283897					0.578299					<LOD					<LOD					0.303053					0.39958					1.56483
	cot, vir 6		22a	4.58	<LOD	<LOD	<LOD			0.469918	0.476428	0.376923	±	0.0887776	<LOD	0.308413	0.343023	±	0.0649762	<LOD	<LOD	<LOD			<LOD	<LOD	<LOD			0.640531	0.611248	0.678238	±	0.115021	0.260954	0.243958	0.26945	±	0.0181942	1.3714	1.48584	1.61623	±	0.235474
			22b	4.16	<LOD					0.482939			RSD	0.235532	0.308413			RSD	0.189422	<LOD					<LOD					0.581966			RSD	0.169589	0.226961			RSD	0.0675234	1.60028			RSD	0.145693
			23a	4.64	<LOD	<LOD				0.222415	0.260866				0.305705	0.286609				<LOD	<LOD				<LOD	<LOD				0.597339	0.583361				0.315153	0.285221				1.44061	1.41606
			23b	4.09	<LOD					0.299318		**	/	0.00139405	0.267513		-	/	0.0561925	<LOD					<LOD					0.569384		-	/	0.26531	0.25529		***	/	4.11829e-05	1.3915		-	/	0.89349
			24a	4.31	<LOD	<LOD				0.484234	0.393475				0.569432	0.434047				<LOD	<LOD				<LOD	<LOD				0.747734	0.840104				0.280805	0.27917				2.0822	1.9468
			24b	4.18	<LOD					0.302716					0.298662					<LOD					<LOD					0.932474					0.277535					1.81139
15 days post-inoculation	cot, control		25a	4.03	7.33238	9.26673	9.50471	±	2.06876	2.03884	2.03882	2.12055	±	0.252589	2.2145	1.97325	1.55453	±	0.30789	0.284913	0.310719	0.314458	±	0.0182793	0.392007	0.436927	0.456256	±	0.0338709	0.796901	0.950746	0.909625	±	0.124754	0.479013	0.534697	0.500007	±	0.0887939	13.5386	15.5119	15.3601	±	1.91659
			25b	4.07	11.2011			RSD	0.217656	2.0388			RSD	0.119115	1.732			RSD	0.198059	0.336525			RSD	0.0581296	0.481847			RSD	0.0742367	1.10459			RSD	0.137149	0.590381			RSD	0.177585	17.4852			RSD	0.124777
			26a	4.08	11.1187	12.149				1.7497	1.86026				0.923848	1.44863				0.302722	0.33848				0.340542	0.503876				0.63126	0.740481				0.519481	0.587179				15.5863	17.6279
			26b	4.28	13.1793					1.97081					1.97341					0.374238					0.66721					0.849702					0.654877					19.6695
			27a	4.17	<LOD	7.09839				<LOD	2.46256				<LOD	1.24173				<LOD	0.294176				<LOD	0.427964				<LOD	1.03765				<LOD	0.378144				<LOD	12.9406
			27b	4.21	7.09839					2.46256					1.24173					0.294176					0.427964					1.03765					0.378144					12.9406
	cot, avir		28a	4.25	29.834	35.5036	36.7382	±	9.3017	5.51609	4.90618	6.60558	±	1.20169	1.13938	1.01545	1.40287	±	0.380228	0.0929198	0.0872624	0.128141	±	0.0293591	0.381888	0.415956	0.494257	±	0.0954505	0.692835	0.628292	0.804393	±	0.136695	0.239034	0.263414	0.324106	±	0.047741	37.8961	42.8202	46.4975	±	9.92824
			28b	4.31	41.1732			RSD	0.253189	4.29628			RSD	0.181921	0.891527			RSD	0.271035	0.0816051			RSD	0.229115	0.450025			RSD	0.193119	0.563748			RSD	0.169936	0.287795			RSD	0.147301	47.7442			RSD	0.213522
			29a	4.17	38.0633	48.6974				7.70669	7.46744				1.99423	1.91952				0.135742	0.154876				0.599225	0.628633				0.74756	0.823382				0.296985	0.380068				49.5437	60.0713
			29b	4.35	59.3314		**	/	0.00186188	7.22819		***	/	5.0293e-05	1.84481		-	/	0.478998	0.174009		***	/	1.02489e-05	0.658042		-	/	0.660967	0.899205		-	/	0.478541	0.463151		**	/	0.00682167	70.5988		***	/	0.000920017
			30a	4.47	19.2215	26.0135				7.42656	7.44311				1.41024	1.27364				0.134647	0.142286				0.475949	0.438182				0.898817	0.961506				0.268548	0.328836				29.8363	36.6011
			30b	4.76	32.8055					7.45966					1.13704					0.149925					0.400416					1.02419					0.389125					43.3659
	cot, vir 1		31a	4.13	28.4239	31.3367	26.113	±	3.93844	2.94398	3.1441	2.85326	±	0.32893	2.61924	2.49839	2.09134	±	0.398145	1.2092	1.15479	0.865316	±	0.221348	3.71861	3.37661	2.56056	±	0.68548	1.76615	1.92928	2.11449	±	0.164945	0.438142	0.450205	0.4329	±	0.0296191	41.1192	43.8901	37.0309	±	5.35912
			31b	4.36	34.2496			RSD	0.150823	3.34422			RSD	0.115282	2.37755			RSD	0.190378	1.10038			RSD	0.255801	3.03461			RSD	0.267707	2.09242			RSD	0.078007	0.462269			RSD	0.0684202	46.6611			RSD	0.14472
			32a	4.26	25.1301	25.1749				2.77127	3.02225				1.87558	2.22473				0.812447	0.823756				2.00984	2.60571				2.00753	2.08428				0.453821	0.457282				35.0605	36.3929
			32b	4.36	25.2198		***	/	9.72294e-05	3.27323		**	/	0.00466469	2.57388		-	/	0.174284	0.835064		***	/	0.000895263	3.20158		***	/	0.000584006	2.16103		***	/	0.000289837	0.460743		-	/	0.0875424	37.7253		***	/	6.43917e-05
			33a	4.53	23.7474	21.8274				2.33263	2.39344				1.86261	1.5509				0.667928	0.617401				1.3741	1.69936				1.71111	2.32991				0.443611	0.391212				32.1394	30.8096
			33b	4.37	19.9073					2.45425					1.23919					0.566875					2.02462					2.94872					0.338812					29.4798
	cot, vir 2		34a	4.2	66.219	71.061	61.2324	±	15.6481	0.43081	0.388864	0.528714	±	0.103412	<LOD	<LOD	<LOD			0.360173	0.290289	0.309353	±	0.0880428	1.13821	0.926789	0.896619	±	0.1604	1.24922	1.25393	1.27373	±	0.0266018	0.366128	0.353542	0.313411	±	0.0722467	69.7635	74.2744	64.5543	±	15.8884
			34b	4.45	75.903			RSD	0.255552	0.346919			RSD	0.195591	<LOD					0.220406			RSD	0.284603	0.715367			RSD	0.178894	1.25864			RSD	0.0208849	0.340957			RSD	0.230518	78.7853			RSD	0.246125
			35a	3.35	33.0762	39.1472				0.530097	0.635687				<LOD	<LOD				0.206613	0.212326				0.734463	0.686831				0.923224	1.25594				0.147411	0.211973				35.618	42.1499
			35b	1.87	45.2181		***	/	0.000145619	0.741276		***	/	4.98997e-07	<LOD					0.218039		-	/	0.861912	0.639198		**	/	0.00885239	1.58865		*	/	0.0120068	0.276534		**	/	0.00692656	48.6818		***	/	0.000241456
			36a	4.41	70.3176	73.4892				0.54541	0.56159				<LOD	<LOD				0.389593	0.425443				0.844269	1.07624				1.24619	1.31134				0.323104	0.374717				73.6662	77.2385
			36b	4.18	76.6607					0.577769					<LOD					0.461293					1.30821					1.37649					0.426331					80.8108
	cot, vir 3		37a	4.42	6.39568	6.38435	5.28621	±	0.987554	0.374119	0.336083	0.427365	±	0.0852962	0.691445	0.680095	0.883719	±	0.211505	0.159816	0.167519	0.29378	±	0.0941963	0.859845	0.776765	0.765014	±	0.193302	0.329709	0.363244	0.447559	±	0.135156	0.175455	0.182597	0.23041	±	0.0695588	8.98607	8.89065	8.33406	±	1.28772
			37b	4.76	6.37303			RSD	0.186817	0.298047			RSD	0.199586	0.668745			RSD	0.239335	0.175222			RSD	0.320636	0.693684			RSD	0.252678	0.396779			RSD	0.301984	0.189738			RSD	0.301892	8.79524			RSD	0.154513
			38a	4.59	4.7512	5.48444				0.576736	0.541298				1.31394	1.17528				0.400511	0.393695				1.06321	0.995667				0.565329	0.638273				0.358023	0.328768				9.02895	9.55742
			38b	4.5	6.21768		**	/	0.0041158	0.505861		***	/	2.17532e-07	1.03662		*	/	0.0141862	0.386878		-	/	0.630594	0.928124		*	/	0.0269535	0.711216		**	/	0.00238154	0.299513		***	/	0.000501583	10.0859		***	/	0.000333729
			39a	4.76	4.98226	3.98984				0.502699	0.404714				0.725839	0.795783				0.349815	0.320126				0.604249	0.522612				0.326834	0.341162				0.171155	0.179864				7.66285	6.5541
			39b	4.72	2.99742					0.306728					0.865726					0.290437					0.440975					0.355489					0.188574					5.44535
	cot, vir 4		40a	4.22	<LOD	11.3761	13.0446	±	2.05181	<LOD	0.581646	0.526485	±	0.0883738	<LOD	0.578904	0.710162	±	0.21266	<LOD	0.252505	0.258075	±	0.00843204	<LOD	0.589408	0.592227	±	0.068577	<LOD	1.43632	1.12835	±	0.253659	<LOD	0.262456	0.317044	±	0.0893642	<LOD	15.0773	16.5769	±	1.54333
			40b	4.31	11.3761			RSD	0.157292	0.581646			RSD	0.167856	0.578904			RSD	0.299452	0.252505			RSD	0.0326728	0.589408			RSD	0.115795	1.43632			RSD	0.224806	0.262456			RSD	0.281866	15.0773			RSD	0.0931015
			41a	4.46	8.2208	11.8229				0.674126	0.596028				0.910787	1.01013				0.258316	0.269991				0.675393	0.67759				1.24406	1.13367				0.305265	0.44305				12.2888	15.9533
			41b	4.36	15.4249		-	/	0.164444	0.517931		***	/	2.08035e-06	1.10947		*	/	0.0103899	0.281667		**	/	0.00946871	0.679786		-	/	0.129956	1.02327		-	/	0.25955	0.580836		*	/	0.0394267	19.6179		-	/	0.648179
			42a	4.52	12.6137	15.9348				0.4412	0.401782				0.469969	0.541453				0.25696	0.251729				0.389795	0.509682				0.737635	0.815055				0.229463	0.245627				15.1387	18.7001
			42b	4.36	19.2559					0.362364					0.612937					0.246498					0.629569					0.892476					0.261791					22.2615
	cot, vir 5		43a	4.14	37.0159	28.6827	39.7269	±	10.3446	8.25056	8.22661	8.6045	±	1.96957	1.59203	1.27275	1.15534	±	0.0943595	0.116804	0.0813483	0.0991177	±	0.0152173	0.28147	0.239385	0.351453	±	0.0867945	0.351141	0.315976	0.406575	±	0.0726136	0.138454	0.117508	0.185369	±	0.05341	47.7463	38.9362	50.5292	±	12.0209
			43b	4.5	20.3494			RSD	0.260394	8.20266			RSD	0.2289	0.953461			RSD	0.0816725	0.0458927			RSD	0.153528	0.197301			RSD	0.246959	0.280811			RSD	0.178598	0.0965628			RSD	0.288128	30.1261			RSD	0.2379
			44a	4.25	32.4966	36.9402				6.48417	6.40353				1.44768	1.15157				0.0796129	0.0974889				0.278131	0.364121				0.360586	0.410005				0.11252	0.190576				41.2593	45.5575
			44b	4.66	41.3838		**	/	0.00195318	6.32289		***	/	0.000102331	0.855464		-	/	0.105766	0.115365		***	/	2.05979e-06	0.450111		-	/	0.171601	0.459424		***	/	0.000929805	0.268632		***	/	0.000186885	49.8557		**	/	0.00124827
			45a	4.43	66.1747	53.5578				10.5391	11.1834				0.857158	1.04171				0.132836	0.118516				0.51754	0.450852				0.660514	0.493743				0.276667	0.248024				79.1584	67.094
			45b	4.29	40.9409					11.8276					1.22625					0.104196					0.384164					0.326972					0.219382					55.0295
	cot, vir 6		46a	4.15	11.6751	9.51321	12.0389	±	2.35497	0.297633	0.303842	0.345837	±	0.0338746	0.977568	0.98692	0.955188	±	0.0600213	0.613684	0.514772	0.656884	±	0.129466	0.766995	0.79644	1.00845	±	0.150581	1.43453	1.50521	1.98457	±	0.352321	0.230436	0.203788	0.281519	±	0.0554837	15.9959	13.8242	17.2713	±	2.95294
			46b	4.21	7.35137			RSD	0.195614	0.31005			RSD	0.0979498	0.996271			RSD	0.0628371	0.415859			RSD	0.197092	0.825885			RSD	0.149319	1.57589			RSD	0.177531	0.17714			RSD	0.197087	11.6525			RSD	0.170973
			47a	4.39	16.9067	15.1818				0.423229	0.386798				0.690351	0.871141				0.920153	0.827917				1.01074	1.09714				2.37826	2.34196				0.279689	0.329661				22.6091	21.0364
			47b	4.64	13.4569		-	/	0.365318	0.350367		***	/	6.34553e-08	1.05193		*	/	0.0173	0.735681		**	/	0.00179321	1.18354		***	/	0.00025714	2.30565		***	/	0.000280133	0.379633		**	/	0.00138289	19.4637		-	/	0.553819
			48a	4.53	7.12577	11.4217				0.316995	0.346871				1.18622	1.0075				0.675442	0.627963				1.10549	1.13178				2.0942	2.10653				0.302623	0.311108				12.8067	16.9534
			48b	4.56	15.7176					0.376746					0.828789					0.580485					1.15806					2.11886					0.319594					21.1001
	shoot, control		49a	4.49	28.5429	23.9845	21.5753	±	1.73959	1.45745	1.43674	1.53714	±	0.417728	5.69489	4.55695	4.03512	±	0.472581	2.81397	2.42332	2.53138	±	0.209342	1.69597	1.30272	1.16591	±	0.135788	0.539505	0.720512	0.72394	±	0.024101	0.0846198	0.0627189	0.0576685	±	0.00478742	40.8293	34.4874	31.6265	±	2.32114
			49b	4.19	19.4261			RSD	0.080629	1.41603			RSD	0.271757	3.419			RSD	0.117117	2.03267			RSD	0.0826991	0.909465			RSD	0.116465	0.901518			RSD	0.0332914	0.0408181			RSD	0.0830162	28.1456			RSD	0.0733923
			50a	4.37	16.0802	20.8022				2.45712	2.09151				4.63731	4.13584				3.03866	2.82411				1.1328	0.980802				0.595564	0.696286				0.0705127	0.0590483				28.0122	31.5898
			50b	4.74	25.5241					1.72589					3.63438					2.60955					0.828804					0.797009					0.0475839					35.1673
			51a	4.64	18.472	19.9392				1.208	1.08317				3.15634	3.41258				2.48516	2.3467				1.39205	1.21422				0.783605	0.755022				0.0649105	0.0512383				27.5621	28.8022
			51b	4.46	21.4065					0.958335					3.66883					2.20824					1.03639					0.726439					0.0375661					30.0423
	shoot, avir		52a	4.24	21.3325	17.9036	22.4276	±	3.58492	1.23688	1.2568	1.49068	±	0.225712	1.0774	1.29386	1.51937	±	0.187041	3.35	3.87847	3.98039	±	0.0770288	3.01623	2.87029	2.68158	±	0.29459	3.06229	4.44082	3.54208	±	0.649523	0.239137	0.259289	0.226921	±	0.053557	33.3144	31.9032	35.8686	±	3.61882
			52b	4.27	14.4748			RSD	0.159844	1.27671			RSD	0.151415	1.51032			RSD	0.123105	4.40694			RSD	0.0193521	2.72435			RSD	0.109857	5.81934			RSD	0.183373	0.27944			RSD	0.236016	30.4919			RSD	0.100891
			53a	4.55	20.9666	22.7077				1.42934	1.4195				1.42025	1.51239				3.84556	4.06465				2.75544	2.26556				2.49382	2.92831				0.162658	0.151435				33.0737	35.0496
			53b	4.33	24.4488		-	/	0.760768	1.40967		-	/	0.847732	1.60452		***	/	9.81831e-05	4.28374		**	/	0.00177947	1.77567		**	/	0.00106496	3.36281		***	/	0.000336821	0.140212		***	/	0.00034626	37.0254		-	/	0.159348
			54a	4.45	24.7671	26.6715				1.71142	1.79575				1.66535	1.75186				5.03559	3.99805				3.84756	2.90888				2.35941	3.25711				0.342693	0.27004				39.7291	40.6532
			54b	4.23	28.5759					1.88009					1.83837					2.9605					1.9702					4.15482					0.197388					41.5772
	shoot, vir 1		55a	4.38	158.867	137.375	163.568	±	38.5435	10.2834	10.8343	16.1015	±	3.9505	7.28169	6.02707	7.21271	±	1.61274	2.76714	1.926	2.12502	±	0.612149	15.3519	12.2226	14.6695	±	1.96486	1.94412	2.62072	3.42157	±	0.886925	0.262959	0.233411	0.237465	±	0.121489	196.759	171.239	207.335	±	40.4733
			55b	4.35	115.882			RSD	0.235643	11.3851			RSD	0.245349	4.77245			RSD	0.223597	1.08487			RSD	0.288067	9.09325			RSD	0.133942	3.29732			RSD	0.259216	0.203863			RSD	0.51161	145.719			RSD	0.195207
			56a	4.63	151.16	135.265				22.6093	17.1222				8.80194	9.49287				3.30374	2.95418				10.3707	17.0333				4.16403	4.65801				0.445313	0.388244				200.855	186.914
			56b	4.25	119.371		***	/	4.30854e-05	11.6351		***	/	0.000168976	10.1838		*	/	0.0102511	2.60462		-	/	0.325108	23.696		***	/	0.000318604	5.15199		***	/	0.000146175	0.331175		*	/	0.0115144	172.973		***	/	6.68339e-06
			57a	4.54	183.898	218.063				24.3635	20.3481				7.87388	6.11821				1.39704	1.49489				20.1509	14.7526				2.93269	2.98596				0.131088	0.0907397				240.747	263.853
			57b	4.26	252.227					16.3327					4.36253					1.59273					9.3543					3.03924					0.0503917					286.959
	shoot, vir 2		58a	4.18	62.5538	78.0165	81.5532	±	3.52104	1.43858	2.26659	2.12053	±	0.207133	0.593413	0.502777	0.592187	±	0.136544	0.536741	0.54575	0.505693	±	0.0349808	1.60253	1.35509	1.6921	±	0.249301	9.05636	10.8269	15.1277	±	4.42726	0.123686	0.129498	0.138861	±	0.0532336	75.9051	93.6431	101.649	±	5.66872
			58b	4.58	93.4793			RSD	0.0431748	3.0946			RSD	0.0976799	0.412141			RSD	0.230576	0.554759			RSD	0.069174	1.10766			RSD	0.147333	12.5973			RSD	0.292659	0.13531			RSD	0.383359	111.381			RSD	0.0557677
			59a	4.68	58.2723	80.2858				1.58696	1.8276				0.488666	0.488666				0.491518	0.460523				1.60839	1.77089				26.7924	21.2187				0.123773	0.208234				89.3641	106.016
			59b	3.87	102.299		***	/	7.61378e-05	2.06824		-	/	0.164708	<LOD		***	/	2.60618e-05	0.429529		***	/	1.37578e-07	1.93339		*	/	0.0240661	15.645		***	/	0.000199901	0.292694		*	/	0.0391547	122.668		***	/	2.65689e-05
			60a	4.12	64.1507	86.3573				1.41538	2.26739				0.790806	0.785118				0.408599	0.510806				1.72678	1.95031				11.6254	13.3376				0.111127	0.0788508				80.2288	105.287
			60b	4.15	108.564					3.11941					0.779431					0.613013					2.17384					15.0497					0.0465749					130.346
	shoot, vir 3		61a	4.14	9.71156	7.4672	8.38938	±	1.33727	4.47586	4.80357	3.52243	±	0.912602	4.50838	5.53617	4.82872	±	0.537498	1.94101	1.63447	1.85595	±	0.238123	2.74879	3.17254	3.12355	±	0.294921	1.28052	1.38206	2.0982	±	1.06143	0.0578965	0.0851737	0.0709355	±	0.018033	24.724	24.0812	22.6524	±	2.50562
			61b	4.63	5.22283			RSD	0.159401	5.13127			RSD	0.259083	6.56397			RSD	0.111313	1.32793			RSD	0.128302	3.59628			RSD	0.0944187	1.4836			RSD	0.505878	0.112451			RSD	0.254217	23.4383			RSD	0.110611
			62a	4.36	8.60264	10.2804				2.56649	2.74666				4.58866	4.7158				2.01495	2.18638				4.80364	3.45775				0.917717	1.31376				0.0153527	0.0454932				23.5095	24.7462
			62b	4.64	11.9581		***	/	0.000350914	2.92683		**	/	0.00190418	4.84295		-	/	0.165537	2.3578		**	/	0.0093289	2.11187		**	/	0.00673814	1.70981		-	/	0.155863	0.0756338		-	/	0.474954	25.983		**	/	0.00471702
			63a	4.65	7.42056	7.42056				2.73252	3.01706				4.23683	4.23419				1.89286	1.747				1.17585	2.74035				0.694499	3.59877				0.0461376	0.0821394				18.1993	19.1298
			63b	4.47	<LOD					3.30159					4.23154					1.60114					4.30485					6.50305					0.118141					20.0603
	shoot, vir 4		64a	4.41	53.4595	51.4684	85.6274	±	26.7972	0.534017	0.536587	0.749716	±	0.223184	0.436468	0.563821	0.528519	±	0.0508777	0.452239	0.48607	0.596489	±	0.0933723	0.557543	0.536797	0.557672	±	0.126911	0.53177	0.614885	0.601118	±	0.124361	0.0462818	0.0728345	0.0722067	±	0.0149914	56.0178	54.2794	88.7331	±	27.0906
			64b	4.41	49.4773			RSD	0.312951	0.539156			RSD	0.297691	0.691175			RSD	0.0962648	0.5199			RSD	0.156537	0.516051			RSD	0.227572	0.698001			RSD	0.206883	0.0993872			RSD	0.207617	52.541			RSD	0.305304
			65a	4.54	104.228	116.92				1.01813	1.05789				0.442829	0.565164				0.794978	0.714415				0.278126	0.413732				0.412604	0.746078				0.0715665	0.0535402				107.247	120.471
			65b	4.64	129.611		***	/	0.000891249	1.09766		**	/	0.00729623	0.687499		***	/	4.51236e-06	0.633851		***	/	2.9121e-07	0.549338		**	/	0.00285749	1.07955		-	/	0.326506	0.0355139		-	/	0.350217	133.695		**	/	0.00216536
			66a	4.52	109.885	88.4941				0.696816	0.654666				0.43583	0.456571				0.670449	0.588982				0.892649	0.722488				0.391456	0.442391				0.11727	0.0902453				113.089	91.4494
			66b	4.68	67.1034					0.612515					0.477312					0.507516					0.552328					0.493327					0.0632202					69.8096
	shoot, vir 5		67a	4.17	121.963	114.076	91.391	±	16.7015	0.909403	0.969161	0.901606	±	0.0704787	0.534145	0.610239	0.604769	±	0.0320507	0.599697	0.589423	0.505923	±	0.0743794	0.895033	0.757723	0.677207	±	0.0645416	<LOD	<LOD	<LOD			0.0586882	0.0388207	0.0845201	±	0.0368908	124.96	117.041	94.1651	±	16.8078
			67b	2.53	106.189			RSD	0.182748	1.02892			RSD	0.0781702	0.686334			RSD	0.0529967	0.579149			RSD	0.147017	0.620413			RSD	0.0953056	<LOD					0.0189532			RSD	0.436474	109.123			RSD	0.178493
			68a	4.13	58.8347	74.351				0.942184	0.931296				0.68418	0.641				0.341566	0.408772				0.505216	0.674181				<LOD	<LOD				0.185282	0.129166				61.4931	77.1354
			68b	4.22	89.8672		***	/	1.51714e-05	0.920407		*	/	0.0143535	0.597821		***	/	5.24142e-06	0.475978		***	/	1.5029e-07	0.843146		**	/	0.00808187	<LOD					0.0730504		-	/	0.318709	92.7776		***	/	4.34333e-05
			69a	4.28	81.6686	85.7464				0.773316	0.804361				0.497309	0.563066				0.546262	0.519574				0.673112	0.599716				<LOD	<LOD				0.0491277	0.0855737				84.2077	88.3187
			69b	4.62	89.8242					0.835406					0.628823					0.492886					0.526319					<LOD					0.12202					92.4296
	shoot, vir 6		70a	4.78	8.63158	7.06484	8.40229	±	1.04978	0.780547	0.650511	0.639769	±	0.0252186	1.44521	1.14569	0.904821	±	0.229031	1.49173	1.28276	1.3289	±	0.0681407	2.17413	1.73262	1.58518	±	0.118254	0.960389	1.45063	2.45605	±	0.783108	0.133962	0.0859421	0.116015	±	0.032914	15.6175	13.413	15.3335	±	1.36046
			70b	4.77	5.4981			RSD	0.12494	0.520474			RSD	0.0394183	0.846164			RSD	0.253122	1.0738			RSD	0.0512762	1.29111			RSD	0.0745998	1.94086			RSD	0.318849	0.0379217			RSD	0.283706	11.2084			RSD	0.0887245
			71a	4.85	9.72108	8.51291				0.712365	0.663851				1.14713	0.971926				1.35639	1.27869				1.36641	1.44311				2.87876	3.36092				0.198458	0.16182				17.3806	16.3932
			71b	4.34	7.30474		***	/	0.000112331	0.615336		**	/	0.00194687	0.796725		***	/	7.94805e-05	1.201		***	/	3.21363e-05	1.5198		-	/	0.102375	3.84307		**	/	0.0014024	0.125182		*	/	0.0335015	15.4059		***	/	4.86015e-05
			72a	4.11	12.4423	9.62911				0.663548	0.604946				<LOD	0.596851				1.54689	1.42523				1.02473	1.57981				2.56848	2.5566				0.074743	0.100282				18.3207	16.1944
			72b	4.31	6.81588					0.546344					0.596851					1.30358					2.1349					2.54473					0.125821					14.0681
	root, control		73a	4.26	20.4644	21.3307	18.2043	±	2.2108	4.20816	4.49406	3.45538	±	0.740612	3.64025	3.16117	2.74173	±	0.309538	1.83258	1.55107	1.15055	±	0.285807	3.54535	3.15648	2.24149	±	0.707705	0.53807	0.651033	0.606073	±	0.0326763	0.524523	0.384002	0.32865	±	0.0434611	34.7533	34.7285	28.7281	±	4.25567
			73b	4.91	22.1971			RSD	0.121444	4.77996			RSD	0.214336	2.68209			RSD	0.112899	1.26957			RSD	0.248409	2.76762			RSD	0.315729	0.763995			RSD	0.0539148	0.24348			RSD	0.132241	34.7038			RSD	0.148136
			74a	4.1	19.2913	16.6217				2.28246	2.81932				2.55569	2.64051				1.07167	0.997357				2.80408	2.13524				0.541267	0.592841				0.395705	0.324113				28.9422	26.1311
			74b	2.25	13.9521					3.35618					2.72532					0.923044					1.4664					0.644416					0.252521					23.32
			75a	4.93	21.0448	16.6604				3.81429	3.05277				3.27361	2.4235				0.985896	0.903226				1.67864	1.43276				0.47175	0.574344				0.336684	0.277834				31.6057	25.3248
			75b	4.49	12.2759					2.29125					1.5734					0.820555					1.18689					0.676937					0.218985					19.0439
	root, avir		76a	4.26	43.3847	34.5114	33.9448	±	3.03571	6.56773	4.86647	4.84961	±	0.420233	2.33573	2.0509	1.91606	±	0.15314	0.892677	0.814061	1.01596	±	0.248989	1.04676	0.978738	1.04533	±	0.203388	<LOD	0.368995	0.460697	±	0.0908452	0.403661	0.359636	0.378743	±	0.0509495	54.6313	43.7657	43.4522	±	3.11213
			76b	4.43	25.6381			RSD	0.089431	3.16521			RSD	0.086653	1.76606			RSD	0.0799242	0.735445			RSD	0.245077	0.910716			RSD	0.194569	0.368995			RSD	0.197191	0.315611			RSD	0.134523	32.9001			RSD	0.0716219
			77a	4.39	39.0809	37.3469				4.50674	4.32671				1.95807	1.99541				1.00583	1.36676				1.0484	1.32095				<LOD	0.584473				0.313969	0.448463				47.9139	47.0974
			77b	4.42	35.6128		***	/	0.000842232	4.14667		-	/	0.0562438	2.03275		*	/	0.0227578	1.72768		-	/	0.535412	1.59351		*	/	0.0132298	0.584473		-	/	0.0853206	0.582956		-	/	0.453424	46.2809		**	/	0.00614028
			78a	4.46	25.8377	29.976				4.90191	5.35565				1.82444	1.70187				0.845494	0.867077				0.725971	0.83629				0.299268	0.428623				0.321589	0.328131				34.7564	39.4936
			78b	4.21	34.1143					5.80938					1.5793					0.888661					0.946609					0.557978					0.334672					44.2309
	root, vir 1		79a	4.32	59.664	53.8064	62.8151	±	9.86571	4.27216	5.37481	4.43247	±	0.925352	2.19366	2.44244	2.13367	±	0.311089	0.532331	0.592572	0.791172	±	0.235773	2.25044	2.51814	2.75416	±	0.177726	0.547919	0.644421	0.733952	±	0.161782	0.206002	0.151079	0.194447	±	0.0316139	69.6665	65.5299	73.8549	±	9.20523
			79b	2.92	47.9488			RSD	0.15706	6.47745			RSD	0.208767	2.69123			RSD	0.1458	0.652812			RSD	0.298005	2.78585			RSD	0.0645299	0.740923			RSD	0.220426	0.0961564			RSD	0.162584	61.3932			RSD	0.124639
			80a	4.56	54.4867	58.0927				4.03102	4.74769				2.16101	2.25067				0.781789	0.65852				2.81354	2.79732				0.544609	0.596376				0.207189	0.206717				65.0258	69.35
			80b	4.27	61.6988		***	/	9.23669e-06	5.46436		-	/	0.180625	2.34034		-	/	0.0931194	0.535251		-	/	0.0842062	2.7811		-	/	0.2628	0.648143		-	/	0.261	0.206244		*	/	0.0268859	73.6742		***	/	7.96124e-06
			81a	3.29	84.3105	76.5461				3.03655	3.1749				1.76129	1.70788				1.05277	1.12242				2.26032	2.94701				0.730523	0.961059				0.24015	0.225544				93.3921	86.6849
			81b	2.56	68.7816					3.31326					1.65447					1.19208					3.6337					1.1916					0.210938					79.9776
	root, vir 2		83a	4.81	5.05421	7.87386	6.02971	±	1.84416	10.7269	10.875	9.14748	±	1.72749	8.62583	9.88597	8.3829	±	1.50307	2.5827	3.10276	2.66368	±	0.439087	6.32444	5.77554	4.79973	±	0.975811	0.38682	0.317347	0.452377	±	0.13503	0.432025	0.539387	0.434119	±	0.105268	34.133	38.3698	31.91	±	6.45985
			83b	4.87	10.6935			RSD	0.305845	11.023			RSD	0.188848	11.1461			RSD	0.179302	3.62282			RSD	0.164842	5.22663			RSD	0.203306	0.247875			RSD	0.29849	0.646749			RSD	0.242486	42.6067			RSD	0.20244
			84a	1.63	4.18555	4.18555	**	/	0.0042819	7.41999	7.41999	***	/	0.000347989	6.87983	6.87983	***	/	0.000272258	2.22459	2.22459	**	/	0.00214996	3.82391	3.82391	**	/	0.00554013	0.587407	0.587407	-	/	0.0658754	0.328851	0.328851	-	/	0.173699	25.4501	25.4501	-	/	0.321727
	root, vir 3		85a	4.68	198.303	198.303	169.971	±	28.3311	1.1685	1.1685	1.22075	±	0.0522493	0.398762	0.398762	0.421754	±	0.0229923	0.535254	0.535254	0.463399	±	0.0718548	0.979622	0.979622	1.12781	±	0.148188	0.767572	0.767572	0.816989	±	0.0494169	0.139892	0.139892	0.163877	±	0.0239855	202.292	202.292	174.186	±	28.1061
			85b	3.29	141.64	141.64		RSD	0.166681	1.27299	1.27299		RSD	0.0428012	0.444747	0.444747		RSD	0.0545158	0.391544	0.391544		RSD	0.15506	1.276	1.276		RSD	0.131395	0.866406	0.866406		RSD	0.0604866	0.187863	0.187863		RSD	0.146363	146.08	146.08		RSD	0.161357
						169.971	***	/	2.4545e-06		1.22075	**	/	0.00798552		0.421754	***	/	0.000910532		0.463399	*	/	0.017091		1.12781	-	/	0.0863757		0.816989	*	/	0.016388		0.163877	-	/	0.0515069		174.186	***	/	3.93218e-06
	root, vir 4		89a	4.4	15.5224	22.1091	25.2548	±	3.14569	1.50229	1.39407	1.34191	±	0.0521606	<LOD	0.536212	0.520401	±	0.0158111	0.362118	0.311149	0.31787	±	0.0067211	0.376931	0.458487	0.398635	±	0.0598522	0.974831	1.05622	1.20342	±	0.147205	<LOD	<LOD	<LOD			18.7386	25.5971	28.7768	±	3.17969
			89b	4.94	28.6957			RSD	0.124558	1.28586			RSD	0.0388703	0.536212			RSD	0.0303826	0.260179			RSD	0.0211442	0.540043			RSD	0.150143	1.13761			RSD	0.122322	<LOD					32.4556			RSD	0.110495
			90a	4.19	23.5261	28.4004				1.28059	1.28975				<LOD	0.50459				0.331253	0.324591				0.394288	0.338782				1.2872	1.35063				<LOD	<LOD				26.8194	31.9565
			90b	4.34	33.2748		-	/	0.0903294	1.29892		**	/	0.00367761	0.50459		**	/	0.0055638	0.317929		**	/	0.00220116	0.283277		**	/	0.00475076	1.41406		***	/	0.000204926	<LOD					37.0935		-	/	0.99166
	root, vir 5		91a	4.25	34.5221	40.2421	39.3296	±	0.785426	5.83351	6.14698	5.77832	±	0.624134	1.84131	1.98463	1.77846	±	0.161141	0.873124	0.733067	0.658662	±	0.0603508	1.98961	1.39407	1.20428	±	0.210898	<LOD	<LOD	<LOD			0.281731	0.217166	0.322987	±	0.0788823	45.3414	50.718	49.0724	±	1.70849
			91b	4.73	45.962			RSD	0.0199703	6.46045			RSD	0.108013	2.12794			RSD	0.0906068	0.59301			RSD	0.0916264	0.798527			RSD	0.175123	<LOD					0.152601			RSD	0.244227	56.0946			RSD	0.0348157
			92a	4.24	42.3217	38.3249				5.64601	4.89945				1.90787	1.59129				0.71356	0.585248				1.0345	0.910135				<LOD	<LOD				0.475307	0.406475				52.099	46.7175
			92b	4.28	34.328		***	/	8.39685e-05	4.15289		**	/	0.00171644	1.27471		*	/	0.0113505	0.456937		*	/	0.0121009	0.785766		*	/	0.0350486	<LOD					0.337643		-	/	0.93132	41.3359		***	/	0.000539331
			93a	4.54	30.8238	39.422				6.001	6.28853				1.84701	1.75947				0.725729	0.657671				1.07892	1.30865				<LOD	<LOD				0.345666	0.34532				40.8222	49.7816
			93b	4.34	48.0202					6.57605					1.67194					0.589613					1.53839					<LOD					0.344975					58.7411
	root, vir 6		94a	4.86	63.4462	52.7463	50.7101	±	14.6249	2.84199	2.61878	2.65569	±	0.599992	1.05552	1.11053	1.08518	±	0.163537	1.07446	0.991079	0.940716	±	0.15192	2.04321	1.81306	1.48184	±	0.330467	3.05391	3.15561	3.37206	±	1.00497	0.238075	0.194085	0.171964	±	0.0376007	73.7534	62.6294	60.272	±	15.0087
			94b	4.84	42.0464			RSD	0.288401	2.39557			RSD	0.225927	1.16553			RSD	0.1507	0.907693			RSD	0.161494	1.5829			RSD	0.223012	3.25731			RSD	0.298027	0.150095			RSD	0.218654	51.5055			RSD	0.249017
			95a	4.85	73.2044	67.5168				3.21841	3.40829				1.66998	1.2716				1.27559	1.09641				1.923	1.60177				1.95796	2.26382				0.263869	0.202781				83.5133	77.3614
			95b	4.63	61.8291		**	/	0.00142356	3.59817		-	/	0.147008	0.873212		**	/	0.00115711	0.917239		-	/	0.251064	1.28054		-	/	0.103228	2.56968		**	/	0.00617432	0.141693		*	/	0.0160151	71.2096		**	/	0.00257941
			96a	4.17	33.8456	31.8673				2.2867	1.94001				<LOD	0.873427				0.738234	0.734656				0.813168	1.03069				2.15689	4.69676				0.12794	0.119026				39.9685	40.8252
			96b	3.03	29.8891					1.59331					0.873427					0.731078					1.24821					7.23664					0.110112					41.6818
Samples description			Sample No.	DW (mg)	iP					iPR					iPRMP					iP7G					iP9G					Total iP-types
4 hours post-inoculation	cot, control		1a	4.38	8.83849	8.83849	6.71961	±	1.58544	0.16118	0.219045	0.190237	±	0.0277116	2.04585	2.90241	2.76556	±	0.19841	<LOD	<LOD	<LOD			<LOD	<LOD	<LOD			11.0455	7.5407	7.15314	±	0.636545
			1b	4.88	<LOD			RSD	0.235943	0.276909			RSD	0.145669	3.75897			RSD	0.0717431	<LOD					<LOD					4.03588			RSD	0.0889883
			2a	4.23	4.20825	5.02519				0.150887	0.152823				2.43241	2.485				<LOD	<LOD				<LOD	<LOD				6.79155	7.66301
			2b	4.11	5.84213					0.154758					2.53759					<LOD					<LOD					8.53448
			3a	4.47	6.29514	6.29514				0.228093	0.198845				2.61941	2.90929				<LOD	<LOD				<LOD	<LOD				9.14264	6.2557
			3b	4.21	<LOD					0.169596					3.19916					<LOD					<LOD					3.36876
	cot, avir		4a	4.85	18.8737	17.6016	20.3817	±	2.42437	0.803569	1.00128	1.25808	±	0.184281	6.68154	6.65273	7.74675	±	1.13624	<LOD	<LOD	<LOD			<LOD	<LOD	<LOD			26.3588	25.2556	29.3865	±	3.70701
			4b	4.31	16.3296			RSD	0.118948	1.19899			RSD	0.146478	6.62391			RSD	0.146673	<LOD					<LOD					24.1525			RSD	0.126147
			5a	5.01	27.6079	23.5095				1.35791	1.42494				10.4469	9.31303				<LOD	<LOD				<LOD	<LOD				39.4127	34.2474
			5b	4.79	19.411		**	/	0.00258053	1.49198		***	/	3.42477e-06	8.17916		***	/	2.122e-05	<LOD					<LOD					29.0822		***	/	3.07976e-05
			6a	4.41	27.8423	20.0339				1.57275	1.34802				6.52483	7.2745				<LOD	<LOD				<LOD	<LOD				35.9399	28.6565
			6b	4.39	12.2256					1.12328					8.02418					<LOD					<LOD					21.373
	cot, vir 1		7a	4.17	13.2294	11.6933	8.89479	±	1.98938	0.92046	1.50982	2.10081	±	0.519838	5.08233	4.78911	5.6016	±	1.63152	<LOD	<LOD	<LOD			<LOD	<LOD	<LOD			19.2322	17.9922	15.2842	±	1.96313
			7b	4.2	10.1571			RSD	0.223657	2.09918			RSD	0.247447	4.4959			RSD	0.29126	<LOD					<LOD					16.7522			RSD	0.128442
			8a	4.29	7.68892	7.74602				3.29021	2.77498				7.87806	7.87806				<LOD	<LOD				<LOD	<LOD				18.8572	14.46
			8b	4.28	7.80313		-	/	0.0964812	2.25975		***	/	0.000311986	<LOD		**	/	0.0074516	<LOD					<LOD					10.0629		**	/	0.00268482
			9a	4.28	<LOD	7.24506				<LOD	2.01763				<LOD	4.13763				<LOD	<LOD				<LOD	<LOD				<LOD	13.4003
			9b	4.17	7.24506					2.01763					4.13763					<LOD					<LOD					13.4003
	cot, vir 2		10a	4.04	12.015	9.05045	8.33382	±	1.20286	1.75952	1.63283	1.81607	±	0.504156	5.57828	5.71381	6.88479	±	1.0177	<LOD	<LOD	<LOD			<LOD	<LOD	<LOD			19.3528	16.3971	17.0347	±	2.21618
			10b	4.38	6.0859			RSD	0.144335	1.50615			RSD	0.277608	5.84933			RSD	0.147818	<LOD					<LOD					13.4414			RSD	0.130098
			11a	4.26	12.2288	9.31159				2.62718	2.50441				9.92475	8.19496				<LOD	<LOD				<LOD	<LOD				24.7807	20.011
			11b	4.44	6.39437		-	/	0.29229	2.38164		***	/	3.60658e-05	6.46517		***	/	0.000146578	<LOD					<LOD					15.2412		**	/	0.00110252
			12a	4.19	8.69288	6.63941				1.36881	1.31097				6.29802	6.7456				<LOD	<LOD				<LOD	<LOD				16.3597	14.696
			12b	4.23	4.58594					1.25313					7.19319					<LOD					<LOD					13.0322
	cot, vir 3		13a	4.01	36.9124	27.4484	28.669	±	2.39454	15.8031	16.5128	18.6655	±	4.25941	12.3407	10.4237	10.5541	±	0.783326	<LOD	<LOD	<LOD			<LOD	<LOD	<LOD			65.0562	54.3849	57.8885	±	5.97198
			13b	4.3	17.9845			RSD	0.0835237	17.2226			RSD	0.228197	8.50661			RSD	0.0742203	<LOD					<LOD					43.7137			RSD	0.103163
			14a	4.5	40.5502	32.0149				33.1666	24.614				12.8098	9.66656				<LOD	<LOD				<LOD	<LOD				86.5266	66.2954
			14b	4.21	23.4796		**	/	0.00208314	16.0613		***	/	8.6705e-05	6.5233		***	/	2.19789e-05	<LOD					<LOD					46.0643		***	/	2.25077e-05
			15a	4.82	33.9841	26.5438				14.6235	14.8695				11.2858	11.572				<LOD	<LOD				<LOD	<LOD				59.8933	52.9853
			15b	4.21	19.1034					15.1156					11.8582					<LOD					<LOD					46.0772
	cot, vir 4		16a	4.07	33.4871	30.6784	28.9361	±	3.41443	4.19209	5.03709	4.58647	±	0.610796	8.00354	9.6611	8.86149	±	0.847711	<LOD	<LOD	<LOD			<LOD	<LOD	<LOD			45.6827	45.3766	42.384	±	4.82579
			16b	4.27	27.8698			RSD	0.117999	5.88208			RSD	0.133173	11.3187			RSD	0.0956623	<LOD					<LOD					45.0706			RSD	0.113859
			17a	4.62	31.5332	24.1648				4.19628	3.72295				7.92071	7.68813				<LOD	<LOD				<LOD	<LOD				43.6502	35.5759
			17b	4.2	16.7964		**	/	0.0012799	3.24962		***	/	1.83351e-06	7.45556		***	/	2.05513e-06	<LOD					<LOD					27.5016		***	/	1.09007e-05
			18a	4.16	42.3066	31.965				5.96224	4.99937				9.24844	9.23524				<LOD	<LOD				<LOD	<LOD				57.5173	46.1996
			18b	4.26	21.6234					4.03651					9.22204					<LOD					<LOD					34.8819
	cot, vir 5		19a	4.14	11.4643	11.4643	11.0737	±	0.294941	2.08484	2.31916	2.45011	±	0.48684	5.33452	4.35078	4.00179	±	0.637709	<LOD	<LOD	<LOD			<LOD	<LOD	<LOD			18.8836	12.4021	15.6149	±	2.46727
			19b	4.21	<LOD			RSD	0.0266343	2.55348			RSD	0.198701	3.36703			RSD	0.159356	<LOD					<LOD					5.92051			RSD	0.158007
			20a	4.06	11.2065	11.0052				1.60805	1.93021				3.14292	3.10711				<LOD	<LOD				<LOD	<LOD				15.9575	16.0426
			20b	4.22	10.804		**	/	0.00880496	2.25238		***	/	1.31031e-05	3.07131		*	/	0.0223351	<LOD					<LOD					16.1276		**	/	0.0068251
			21a	4.38	13.5032	10.7516				3.69284	3.10095				4.41241	4.54748				<LOD	<LOD				<LOD	<LOD				21.6085	18.4001
			21b	4.44	8					2.50907					4.68256					<LOD					<LOD					15.1916
	cot, vir 6		22a	4.58	7.08278	5.59283	5.13477	±	0.545585	1.39892	1.61389	1.42259	±	0.218373	4.28424	4.06968	4.35699	±	0.301901	<LOD	<LOD	<LOD			<LOD	<LOD	<LOD			12.7659	11.2764	10.9144	±	0.464141
			22b	4.16	4.10288			RSD	0.106253	1.82886			RSD	0.153504	3.85511			RSD	0.0692911	<LOD					<LOD					9.78686			RSD	0.0425258
			23a	4.64	6.55767	5.44346				1.20329	1.53689				4.7087	4.22715				<LOD	<LOD				<LOD	<LOD				12.4697	11.2075
			23b	4.09	4.32924		-	/	0.292364	1.87049		***	/	6.13201e-06	3.74559		***	/	0.000584092	<LOD					<LOD					9.94532		*	/	0.0199037
			24a	4.31	3.80142	4.36804				1.11725	1.11698				4.52012	4.77415				<LOD	<LOD				<LOD	<LOD				9.43879	10.2592
			24b	4.18	4.93465					1.1167					5.02819					<LOD					<LOD					11.0795
15 days post-inoculation	cot, control		25a	4.03	7.04409	8.96729	8.20169	±	1.73304	0.450047	0.481232	0.462443	±	0.0790074	7.82134	8.00425	6.4124	±	1.21298	0.405422	0.299807	0.249489	±	0.0638804	<LOD	<LOD	<LOD			15.7209	17.7526	15.326	±	2.72983
			25b	4.07	10.8905			RSD	0.211303	0.512418			RSD	0.170848	8.18716			RSD	0.189162	0.194193			RSD	0.256045	<LOD					19.7843			RSD	0.178117
			26a	4.08	9.21572	9.83521				0.514648	0.548434				3.7226	6.1701				0.133288	0.159352				<LOD	<LOD				13.5863	16.7131
			26b	4.28	10.4547					0.582219					8.6176					0.185417					<LOD					19.8399
			27a	4.17	<LOD	5.80258				<LOD	0.357662				<LOD	5.06286				<LOD	0.289308				<LOD	<LOD				<LOD	11.5124
			27b	4.21	5.80258					0.357662					5.06286					0.289308					<LOD					11.5124
	cot, avir		28a	4.25	25.2958	32.6391	31.4245	±	1.3096	1.68606	1.66378	1.99007	±	0.234337	5.01014	4.63015	4.68342	±	0.242044	0.186512	0.153177	0.221787	±	0.0489737	<LOD	<LOD	<LOD			32.1786	39.0863	38.2757	±	1.36056
			28b	4.31	39.9825			RSD	0.0416745	1.6415			RSD	0.117753	4.25016			RSD	0.0516811	0.119842			RSD	0.220814	<LOD					45.994			RSD	0.0355463
			29a	4.17	19.4178	32.028				2.0429	2.10298				5.93334	5.00288				0.219073	0.247902				<LOD	<LOD				27.6131	39.3817
			29b	4.35	44.6381		***	/	0.000973478	2.16306		***	/	6.17591e-07	4.07243		-	/	0.0596462	0.276731		-	/	0.626704	<LOD					51.1503		**	/	0.00101988
			30a	4.47	22.6944	29.6064				2.22832	2.20345				4.61214	4.41722				<LOD	0.264283				<LOD	<LOD				29.5349	36.3592
			30b	4.76	36.5183					2.17857					4.2223					0.264283					<LOD					43.1835
	cot, vir 1		31a	4.13	322.616	362.409	446.376	±	126.979	6.49792	8.7042	10.7805	±	2.34405	65.4654	82.3238	96.0794	±	26.5517	0.195598	0.194356	0.281118	±	0.0791682	0.538732	0.559024	0.761829	±	0.221905	395.313	454.19	518.535	±	188.35
			31b	4.36	402.201			RSD	0.284466	10.9105			RSD	0.217435	99.1821			RSD	0.276352	0.193115			RSD	0.281619	0.579317			RSD	0.291279	513.066			RSD	0.363234
			32a	4.26	598.98	625.828				17.9532	14.0566				138.45	133.216				0.385961	0.385783				1.03518	1.07063				756.805	774.557
			32b	4.36	652.677		***	/	0.000181061	10.1601		***	/	0.000211352	127.981		***	/	0.000139827	0.385604		-	/	0.515309	1.10609					792.309		***	/	0.000424857
			33a	4.53	463.471	350.892				9.72626	9.58062				67.2373	72.6987				0.267953	0.263216				0.618337	0.65583				<LOD	326.859
			33b	4.37	238.313					9.43497					78.16					0.258478					0.693323					326.859
	cot, vir 2		34a	4.2	4069.88	3852.63	3763.03	±	705.548	8.5067	8.23072	9.44993	±	1.57525	8.78461	6.92048	6.44811	±	1.11011	0.256781	0.212373	0.302437	±	0.0998385	0.392641	0.37708	0.43826	±	0.0611799	4087.82	3868.37	3779.44	±	705.462
			34b	4.45	3635.38			RSD	0.187495	7.95475			RSD	0.166694	5.05635			RSD	0.172161	0.167965			RSD	0.330114	0.361519			RSD	0.139597	3648.92			RSD	0.186658
			35a	3.35	2921.61	2857.6				11.5492	11.6742				4.65181	4.91533				<LOD	0.441639				<LOD	<LOD				2937.81	2874.41
			35b	1.87	2793.59		***	/	2.23025e-06	11.7993		***	/	1.16393e-06	5.17884		-	/	0.845781	0.441639		-	/	0.630941	<LOD					2811.01		***	/	2.18909e-06
			36a	4.41	4589.77	4578.85				8.40157	8.44483				7.96744	7.50853				0.275197	0.253299				0.499468	0.49944				4606.92	4595.55
			36b	4.18	4567.92					8.4881					7.04962					0.2314					0.499412					4584.19
	cot, vir 3		37a	4.42	90.804	72.9542	50.227	±	18.9537	2.12224	2.2278	2.03868	±	0.464461	16.5471	15.9154	21.4906	±	6.79049	0.200979	0.177574	0.228072	±	0.0623344	<LOD	<LOD	<LOD			109.674	91.275	73.9844	±	20.1952
			37b	4.76	55.1045			RSD	0.377361	2.33335			RSD	0.227825	15.2837			RSD	0.315974	0.154169			RSD	0.27331	<LOD					72.8756			RSD	0.272965
			38a	4.59	47.967	51.1706				2.27352	2.48887				32.8515	31.0498				0.332656	0.315898				<LOD	<LOD				83.4247	85.0252
			38b	4.5	54.3743		**	/	0.00381423	2.70423		***	/	0.000132339	29.248		**	/	0.00271853	0.299139		-	/	0.81016	<LOD					86.6257		***	/	0.000666369
			39a	4.76	25.3941	26.5561				1.52774	1.39936				20.6031	17.5067				0.216901	0.190745				<LOD	<LOD				47.7419	45.6529
			39b	4.72	27.7181					1.27097					14.4103					0.164589					<LOD					43.564
	cot, vir 4		40a	4.22	<LOD	192.754	243.546	±	42.1265	<LOD	2.28994	2.10378	±	0.139589	<LOD	2.02751	2.36754	±	0.240578	<LOD	<LOD	0.441861	±	0.0231655	<LOD	<LOD	<LOD			<LOD	197.606	247.988	±	42.2164
			40b	4.31	192.754			RSD	0.172972	2.28994			RSD	0.0663519	2.02751			RSD	0.101615	0.534937			RSD	0.0524272	<LOD					197.606			RSD	0.170235
			41a	4.46	150.285	241.977				1.83578	1.95382				<LOD	2.54757				<LOD	0.465026				<LOD	<LOD				152.121	245.437
			41b	4.36	333.669		***	/	0.000177989	2.07186		***	/	3.32927e-07	2.54757		**	/	0.00605863	0.465026		**	/	0.00918663	<LOD					338.754		***	/	0.000210559
			42a	4.52	253.606	295.907				2.2711	2.06756				2.58391	2.52754				0.456402	0.418695				<LOD	<LOD				258.917	300.921
			42b	4.36	338.208					1.86403					2.47118					0.380989					<LOD					342.924
	cot, vir 5		43a	4.14	387.039	300.13	396.469	±	109.961	9.74575	9.85201	12.724	±	3.21158	10.704	8.70796	8.51479	±	1.29735	<LOD	0.168913	0.200263	±	0.0413918	<LOD	<LOD	<LOD			407.489	318.775	417.88	±	114.169
			43b	4.5	213.221			RSD	0.277351	9.95828			RSD	0.252403	6.71193			RSD	0.152364	0.168913			RSD	0.206687	<LOD					230.06			RSD	0.27321
			44a	4.25	330.934	338.921				11.7957	11.1128				6.54899	6.83811				0.170092	0.173127				<LOD	<LOD				349.449	357.045
			44b	4.66	346.908		***	/	0.000114408	10.4299		***	/	3.17136e-05	7.12724		-	/	0.186679	0.176162		-	/	0.536142	<LOD					364.641		***	/	0.000113499
			45a	4.43	541.141	550.356				17.3428	17.2071				11.3057	9.99829				0.218451	0.25875				<LOD	<LOD				570.008	577.821
			45b	4.29	559.572					17.0714					8.69089					0.299048					<LOD					585.634
	cot, vir 6		46a	4.15	133.703	113.084	139.883	±	35.581	1.65456	1.72275	1.8627	±	0.226357	25.0757	21.7828	28.7546	±	5.64776	0.646325	0.58453	0.709062	±	0.107457	0.241784	0.241784	0.301408	±	0.0425357	161.321	137.295	171.471	±	36.606
			46b	4.21	92.4648			RSD	0.254362	1.79095			RSD	0.121521	18.4899			RSD	0.196412	0.522736			RSD	0.151548	<LOD			RSD	0.141123	113.268			RSD	0.213482
			47a	4.39	184.097	190.166				2.32352	2.18201				32.9517	28.8654				0.71481	0.695899				0.320326	0.324314				220.407	222.234
			47b	4.64	196.236		***	/	0.000143624	2.0405		***	/	1.98687e-06	24.7791		***	/	9.2976e-05	0.676989		***	/	0.000129924	0.328302					224.061		***	/	4.72363e-05
			48a	4.53	83.5429	116.401				1.5823	1.68335				37.1446	35.6156				0.911506	0.846755				0.38006	0.338126				123.561	154.884
			48b	4.56	149.258					1.7844					34.0867					0.782005					0.296191					186.208
	shoot, control		49a	4.49	24.0468	19.2999	17.3474	±	1.52404	3.75911	4.76842	4.74246	±	1.28324	98.5295	90.9346	91.7391	±	16.6814	0.102908	0.104362	0.088726	±	0.0115955	<LOD	<LOD	<LOD			126.438	115.107	113.905	±	17.3112
			49b	4.19	14.553			RSD	0.087854	5.77773			RSD	0.270586	83.3397			RSD	0.181836	0.105815			RSD	0.130689	<LOD					103.776			RSD	0.151979
			50a	4.37	13.3313	15.5807				6.95859	6.30096				101.08	112.56				<LOD	0.0766266				<LOD	<LOD				121.37	134.48
			50b	4.74	17.83					5.64332					124.04					0.0766266					<LOD					147.59
			51a	4.64	18.8212	17.1616				2.741	3.15799				73.3534	71.7227				0.0788463	0.0851899				<LOD	<LOD				94.9944	92.1274
			51b	4.46	15.502					3.57499					70.092					0.0915334					<LOD					89.2604
	shoot, avir		52a	4.24	155.674	126.007	140.566	±	27.5879	7.70425	7.33581	7.64659	±	0.688701	67.654	73.5579	57.5592	±	11.4085	0.104979	0.164517	0.135483	±	0.020727	0.148562	0.23416	0.18626	±	0.0339772	231.286	207.3	206.093	±	23.4832
			52b	4.27	96.3409			RSD	0.196263	6.96738			RSD	0.0900664	79.4618			RSD	0.198204	0.224055			RSD	0.152986	0.319758			RSD	0.182418	183.314			RSD	0.113944
			53a	4.55	139.439	116.498				9.39852	8.60137				56.832	51.3661				0.142103	0.12446				0.215839	0.159013				206.028	176.748
			53b	4.33	93.5558		***	/	2.39287e-05	7.80423		**	/	0.00457158	45.9002		**	/	0.00645839	0.106818		-	/	0.0676562	0.102186					147.469		***	/	0.000479153
			54a	4.45	157.651	179.193				6.10084	7.00259				44.7589	47.7537				0.107836	0.117472				0.133689	0.165607				208.753	234.232
			54b	4.23	200.735					7.90435					50.7484					0.127109					0.197525					259.712
	shoot, vir 1		55a	4.38	783.306	968.005	846.647	±	235.645	5.04483	6.59752	8.46234	±	1.36244	72.5952	65.7473	70.2367	±	11.0346	<LOD	0.139209	0.126072	±	0.0105683	0.133981	0.133981	0.191149	±	0.0429422	861.08	1040.49	986.476	±	286.314
			55b	4.35	1152.7			RSD	0.278327	8.15022			RSD	0.161001	58.8993			RSD	0.157106	0.139209			RSD	0.0838278	<LOD			RSD	0.224653	1219.89			RSD	0.290239
			56a	4.63	442.098	517.18				10.2493	8.97496				99.399	85.4246				0.141042	0.125675				0.318386	0.237478				552.205	611.942
			56b	4.25	592.262		***	/	7.54768e-05	7.70064		**	/	0.00707603	71.4502		-	/	0.106581	0.110307		*	/	0.0165545	0.15657					671.679		***	/	0.000197278
			57a	4.54	846.864	1054.76				11.2521	9.81453				83.4352	59.5381				0.0954965	0.113331				<LOD	0.20199				<LOD	1307
			57b	4.26	1262.65					8.37699					35.6411					0.131166					0.20199					1307
	shoot, vir 2		58a	4.18	373.009	440.183	499.44	±	61.2178	9.74537	15.2454	15.0587	±	0.438253	62.2723	48.0539	44.969	±	6.13204	0.107599	0.103842	0.111932	±	0.00573091	<LOD	<LOD	<LOD			445.134	503.586	559.58	±	55.7988
			58b	4.58	507.358			RSD	0.122573	20.7454			RSD	0.029103	33.8355			RSD	0.136362	0.100086			RSD	0.0511999	<LOD					562.039			RSD	0.0997155
			59a	4.68	398.471	474.407				18.1159	14.4535				69.5126	50.4454				0.105515	0.116407				<LOD	<LOD				486.205	539.422
			59b	3.87	550.343		***	/	2.78874e-07	10.7911		**	/	0.00177321	31.3783		**	/	0.00179852	0.1273		-	/	0.107896	<LOD					592.64		***	/	1.80154e-07
			60a	4.12	534.61	583.73				9.24332	15.4771				48.4633	36.4076				0.0827626	0.115546				<LOD	<LOD				592.399	635.731
			60b	4.15	632.851					21.7109					24.3519					0.14833					<LOD					679.062
	shoot, vir 3		61a	4.14	18.5362	15.9581	17.2117	±	1.29605	11.5841	17.5244	12.9719	±	3.48623	160.128	187.453	199.21	±	10.6551	0.22272	0.256828	0.254427	±	0.0240782	<LOD	<LOD	<LOD			190.471	221.192	229.648	±	10.7422
			61b	4.63	13.38			RSD	0.0753006	23.4647			RSD	0.268754	214.778			RSD	0.0534869	0.290937			RSD	0.0946371	<LOD					251.913			RSD	0.0467771
			62a	4.36	25.9294	18.9965				12.6086	12.3347				267.892	213.251				0.231845	0.22381				<LOD	<LOD				306.661	244.806
			62b	4.64	12.0636		-	/	0.96363	12.0608		**	/	0.00549151	158.61		***	/	0.000428508	0.215775		***	/	4.74788e-06	<LOD					182.95		***	/	0.00036586
			63a	4.65	11.2704	16.6804				7.22337	9.05648				234.614	196.926				0.295968	0.282643				<LOD	<LOD				253.404	222.945
			63b	4.47	22.0905					10.8896					159.237					0.269317					<LOD					192.487
	shoot, vir 4		64a	4.41	4822.24	4054.96	5626.8	±	1262.75	3.96041	4.019	5.67561	±	1.80846	18.1297	14.4972	14.7044	±	0.883288	0.320741	0.315408	0.255631	±	0.0487277	<LOD	<LOD	<LOD			4844.65	4073.79	5647.44	±	1264.96
			64b	4.41	3287.69			RSD	0.224418	4.0776			RSD	0.318637	10.8647			RSD	0.0600697	0.310075			RSD	0.190617	<LOD					3302.94			RSD	0.223987
			65a	4.54	8068.08	7146.76				8.30811	8.19138				16.5031	15.8748				0.408894	0.255435				<LOD	<LOD				8093.3	7171.08
			65b	4.64	6225.43		***	/	1.36361e-05	8.07465		-	/	0.396415	15.2466		***	/	3.27752e-06	0.101976		*	/	0.0115178	<LOD					6248.86		***	/	1.5582e-05
			66a	4.52	6864.2	5678.68				4.32171	4.81646				14.5624	13.7412				0.242487	0.196051				<LOD	<LOD				6883.33	5697.44
			66b	4.68	4493.17					5.31121					12.92					0.149614					<LOD					4511.55
	shoot, vir 5		67a	4.17	5753.92	4412.27	3604.23	±	594.04	2.49398	3.02923	2.81504	±	0.151558	24.593	25.9316	22.1828	±	2.65089	2.16869	1.8421	1.69064	±	0.177774	<LOD	<LOD	<LOD			5783.17	4443.07	3630.92	±	596.872
			67b	2.53	3070.63			RSD	0.164817	3.56448			RSD	0.0538387	27.2701			RSD	0.119502	1.51551			RSD	0.105152	<LOD					3102.98			RSD	0.164386
			68a	4.13	2599.32	3001.14				2.65583	2.70105				14.8392	20.3362				1.32204	1.44113				<LOD	<LOD				2618.14	3025.62
			68b	4.22	3402.96		***	/	2.76078e-05	2.74627		*	/	0.0179738	25.8332		***	/	9.51374e-06	1.56021		***	/	8.30951e-07	<LOD					3433.1		***	/	3.30376e-05
			69a	4.28	4206.81	3399.28				2.48103	2.71485				19.8885	20.2805				1.71141	1.78869				<LOD	<LOD				4230.89	3424.07
			69b	4.62	2591.75					2.94866					20.6726					1.86596					<LOD					2617.24
	shoot, vir 6		70a	4.78	30.3467	30.0077	35.3128	±	6.96494	5.38797	5.34723	4.93042	±	0.530163	81.9191	67.4171	63.8059	±	4.89538	0.279782	0.212804	0.175312	±	0.0265108	<LOD	<LOD	<LOD			117.933	102.985	104.224	±	1.52769
			70b	4.77	29.6688			RSD	0.197236	5.30648			RSD	0.107529	52.9151			RSD	0.0767229	0.145825			RSD	0.15122	<LOD					88.0361			RSD	0.0146577
			71a	4.85	40.9535	30.778				5.10078	5.26176				70.249	67.1157				0.177563	0.156422				<LOD	<LOD				116.481	103.312
			71b	4.34	20.6026		**	/	0.00403607	5.42274		-	/	0.795107	63.9824		*	/	0.0162155	0.13528		*	/	0.0126168	<LOD					90.1429		-	/	0.410693
			72a	4.11	53.2204	45.1527				4.06473	4.18228				66.1666	56.885				0.116496	0.156711				<LOD	<LOD				123.568	106.377
			72b	4.31	37.085					4.29984					47.6033					0.196926					<LOD					89.1851
	root, control		73a	4.26	47.909	78.6359	77.5415	±	12.431	40.3735	45.7574	33.3446	±	9.47396	148.599	141.392	130.113	±	9.77665	0.336254	0.248252	0.248725	±	0.035803	1.03803	0.840519	0.721822	±	0.102768	238.256	266.874	241.97	±	20.3626
			73b	4.91	109.363			RSD	0.160314	51.1412			RSD	0.284122	134.186			RSD	0.0751396	0.160249			RSD	0.143946	0.643003			RSD	0.142373	295.493			RSD	0.0841534
			74a	4.1	59.5688	61.7991				20.1849	22.7706				132.842	131.399				0.312592	0.29281				0.672676	0.735103				213.581	216.997
			74b	2.25	64.0295					25.3563					129.955					0.273027					0.797531					220.412
			75a	4.93	93.3055	92.1896				38.8266	31.5059				146.495	117.548				0.20416	0.205115				0.622256	0.589843				279.454	242.039
			75b	4.49	91.0737					24.1852					88.6011					0.206069					0.557429					204.624
	root, avir		76a	4.26	61.2899	57.7859	57.0306	±	13.4199	21.3151	30.4861	23.1886	±	5.16041	134.961	150.757	117.596	±	23.45	0.775555	0.540789	0.646957	±	0.114348	0.494814	0.568699	0.476364	±	0.0678935	218.836	240.139	198.939	±	32.1246
			76b	4.43	54.2819			RSD	0.235311	39.657			RSD	0.22254	166.554			RSD	0.199411	0.306023			RSD	0.176748	0.642584			RSD	0.142524	261.441			RSD	0.16148
			77a	4.39	61.0481	73.076				19.4869	19.4668				88.1813	101.328				0.754595	0.594402				0.398768	0.452999				169.87	194.919
			77b	4.42	85.1039		-	/	0.114785	19.4468		-	/	0.12003	114.475		-	/	0.433663	0.434209		**	/	0.0017031	0.507229		*	/	0.0138019	219.967		-	/	0.0918746
			78a	4.46	38.3565	40.23				23.2213	19.613				117.475	100.702				0.811025	0.80568				0.345113	0.407394				180.209	161.758
			78b	4.21	42.1036					16.0048					83.9299					0.800334					0.469675					143.308
	root, vir 1		79a	4.32	1485.14	1203.38	1178.19	±	158.25	36.4524	40.5454	37.3094	±	2.80783	126.779	165.46	156.174	±	9.5335	0.151269	0.141728	0.15115	±	0.0331725	0.377822	0.382893	0.591372	±	0.241619	1648.9	1409.91	1372.41	±	167.669
			79b	2.92	921.615			RSD	0.134317	44.6384			RSD	0.075258	204.141			RSD	0.061044	0.132187			RSD	0.219467	0.387965			RSD	0.408573	1170.91			RSD	0.122171
			80a	4.56	1099.59	1358.18				24.5247	37.6845				121.702	159.997				0.105192	0.116061				0.392497	0.461151				1246.32	1556.43
			80b	4.27	1616.76		***	/	6.80195e-06	50.8442		-	/	0.553429	198.292		-	/	0.187558	0.12693		*	/	0.022736	0.529805		-	/	0.345679	1866.55		***	/	8.93917e-06
			81a	3.29	1140.11	973.008				41.1115	33.6984				169.084	143.066				0.260909	0.195661				0.858718	0.930073				1351.42	1150.9
			81b	2.56	805.909					26.2853					117.048					0.130412					1.00143					950.374
	root, vir 2		83a	4.81	10.1436	18.2522	18.721	±	0.468745	36.7405	36.8228	31.0862	±	5.73663	483.701	428.08	325.743	±	102.336	0.629795	0.806744	0.923072	±	0.116329	<LOD	0.442859	0.476339	±	0.0334806	531.214	484.183	376.839	±	107.344
			83b	4.87	26.3608			RSD	0.0250385	36.9052			RSD	0.18454	372.459			RSD	0.314163	0.983692			RSD	0.126023	0.442859			RSD	0.0702874	437.151			RSD	0.284853
			84a	1.63	19.1897	19.1897	**	/	0.00483381	25.3496	25.3496	-	/	0.964854	223.407	223.407	**	/	0.00279445	1.0394	1.0394	***	/	0.000255573	0.50982	0.50982	-	/	0.109229	269.495	269.495	*	/	0.0170351
	root, vir 3		85a	4.68	9892.31	9892.31	8044.16	±	1848.15	5.79755	5.79755	7.37307	±	1.57551	19.2869	19.2869	19.1684	±	0.118542	0.732702	0.732702	0.894523	±	0.161821	0.250589	0.250589	0.251241	±	0.000651863	9918.38	9918.38	8071.85	±	1846.53
			85b	3.29	6196.01	6196.01		RSD	0.229751	8.94858	8.94858		RSD	0.213685	19.0499	19.0499		RSD	0.00618422	1.05634	1.05634		RSD	0.180902	0.251892	0.251892		RSD	0.00259458	6225.31	6225.31		RSD	0.228762
						8044.16	***	/	8.95188e-06		7.37307	**	/	0.00855025		19.1684	***	/	5.94891e-05		0.894523	***	/	5.13792e-05		0.251241	**	/	0.00270992		8071.85	***	/	1.00104e-05
	root, vir 4		89a	4.4	1248.12	1637.64	1482.4	±	155.242	4.88087	5.49422	5.98978	±	0.495559	23.9107	21.5358	20.1301	±	1.40568	<LOD	0.863234	1.06627	±	0.203039	<LOD	0.240684	0.199459	±	0.0412249	1276.91	1665.22	1509.47	±	155.754
			89b	4.94	2027.16			RSD	0.104724	6.10757			RSD	0.082734	19.1609			RSD	0.06983	0.863234			RSD	0.190419	0.240684			RSD	0.206683	2053.53			RSD	0.103185
			90a	4.19	1382.9	1327.16				5.94092	6.48534				17.894	18.7244				1.19765	1.26931				<LOD	0.158235				1407.93	1353.71
			90b	4.34	1271.41		***	/	1.1268e-05	7.02975		**	/	0.00208623	19.5548		***	/	9.26949e-06	1.34097		***	/	5.22379e-05	0.158235		**	/	0.0072465	1299.5		***	/	2.46024e-05
	root, vir 5		91a	4.25	328.709	306.773	279.501	±	42.2662	31.7276	28.5638	28.6308	±	2.04379	150.517	127.904	120.82	±	12.2838	2.2328	2.31594	2.47624	±	0.14764	0.577924	0.537608	0.569348	±	0.0258366	513.764	466.095	431.997	±	34.3261
			91b	4.73	284.837			RSD	0.15122	25.4001			RSD	0.0713842	105.292			RSD	0.10167	2.39909			RSD	0.0596227	0.497292			RSD	0.0453792	418.426			RSD	0.0794591
			92a	4.24	359.936	311.928				29.7732	26.1619				110.431	103.541				2.92104	2.67226				0.675745	0.569543				503.737	444.873
			92b	4.28	263.919		***	/	9.98111e-05	22.5506		-	/	0.381993	96.6517		-	/	0.480746	2.42348		***	/	1.41912e-09	0.46334		-	/	0.0903746	386.008		***	/	0.000196211
			93a	4.54	140.474	219.802				33.2755	31.1668				146.011	131.015				2.28302	2.44052				0.694279	0.600894				322.738	385.025
			93b	4.34	299.129					29.0581					116.019					2.59802					0.507508					447.311
	root, vir 6		94a	4.86	407.783	352.776	329.61	±	22.9215	16.6385	15.3371	14.941	±	1.57991	83.5415	75.4232	75.8783	±	13.559	0.247307	0.229178	0.24242	±	0.022556	0.386237	0.417614	0.444535	±	0.0259599	508.596	444.183	421.037	±	35.2353
			94b	4.84	297.769			RSD	0.0695412	14.0356			RSD	0.105743	67.3049			RSD	0.178694	0.21105			RSD	0.0930454	0.448992			RSD	0.0583978	379.769			RSD	0.0836869
			95a	4.85	370.441	337.665				17.2536	16.6473				98.8316	92.7074				0.204447	0.223908				0.513613	0.436379				487.244	447.68
			95b	4.63	304.889		***	/	8.36198e-07	16.0411		**	/	0.00400732	86.5833		***	/	0.000699955	0.243368		-	/	0.849518	0.359144		**	/	0.00740256	408.116		***	/	0.000143137
			96a	4.17	263.74	298.391				12.9086	12.8387				67.4904	59.5042				0.313097	0.274173				<LOD	0.479614				344.452	371.248
			96b	3.03	333.041					12.7687					51.5181					0.235249					0.479614					398.043
Samples description			Sample No.	DW (mg)	Total CK Bases					Total CK Ribosides					Total CK Nucleotides					Total CK O-glucosides					Total CK N-glucosides					Total Isopr. Cytokinins
4 hours post-inoculation	cot, control		1a	4.38	31.0513	21.5683	16.3292	±	3.98422	5.38764	5.97996	6.86827	±	0.899394	209.842	243.048	250.807	±	38.2048	0.207546	0.207546	0.174085	±	0.023844	1.14081	1.31358	1.1895	±	0.100423	247.629	272.014	275.308	±	38.6871
			1b	4.88	12.0853			RSD	0.243993	6.57229			RSD	0.130949	276.255			RSD	0.152328	<LOD			RSD	0.136968	1.48635			RSD	0.0844244	296.399			RSD	0.140523
			2a	4.23	15.1219	15.5056				6.69489	6.52403				285.749	300.992				0.181778	0.16097				0.988412	1.06762				308.736	324.251
			2b	4.11	15.8893					6.35317					316.236					0.140161					1.14684					339.765
			3a	4.47	23.8277	11.9138				6.45816	8.1008				232.471	208.38				0.153739	0.153739				1.08707	1.18729				263.998	229.659
			3b	4.21	0					9.74345					184.289					<LOD					1.28752					195.32
	cot, avir		4a	4.85	44.7292	36.9595	40.7354	±	5.79178	5.75667	6.2017	6.33721	±	0.409493	363.784	286.046	292.874	±	16.5821	0.175655	0.188917	0.204167	±	0.0479576	1.25507	1.3923	1.1583	±	0.169269	415.7	330.788	341.31	±	22.7354
			4b	4.31	29.1898			RSD	0.142181	6.64672			RSD	0.0646173	208.308			RSD	0.0566183	0.20218			RSD	0.234894	1.52953			RSD	0.146135	245.876			RSD	0.0666122
			5a	5.01	58.0898	48.9181				6.61842	6.89257				370.305	315.718				0.243671	0.269024				1.14835	1.08501				436.406	372.882
			5b	4.79	39.7463		**	/	0.00459294	7.16672		-	/	0.430998	261.13		-	/	0.241157	0.294376		-	/	0.339589	1.02166		-	/	0.787697	309.359		-	/	0.0981873
			6a	4.41	48.6716	36.3285				5.89046	5.91737				245.95	276.86				0.190502	0.15456				0.92292	0.997593				301.625	320.258
			6b	4.39	23.9855					5.94427					307.771					0.118618					1.07227					338.891
	cot, vir 1		7a	4.17	28.1732	23.2307	17.9205	±	4.16362	5.76063	6.31121	7.35743	±	1.34702	231.224	207.424	213.537	±	28.495	0.187947	0.236312	0.244227	±	0.00791465	1.0541	1.07253	1.18135	±	0.149673	266.4	238.275	243.119	±	29.2829
			7b	4.2	18.2881			RSD	0.232338	6.8618			RSD	0.183083	183.624			RSD	0.133443	0.284677			RSD	0.0324069	1.09096			RSD	0.126696	210.15			RSD	0.120447
			8a	4.29	18.3208	13.062				10.5875	6.50185				251.089	251.089				<LOD	<LOD				1.1612	1.07854				281.159	281.159
			8b	4.28	7.80313		-	/	0.770413	2.41622		-	/	0.941794	<LOD		-	/	0.218216	<LOD		-	/	0.0627294	0.995879		-	/	0.963516	<LOD		-	/	0.296606
			9a	4.28	<LOD	17.469				<LOD	9.25922				<LOD	182.099				<LOD	0.252141				1.94225	1.39299				<LOD	209.923
			9b	4.17	17.469					9.25922					182.099					0.252141					0.843743					209.923
	cot, vir 2		10a	4.04	45.7952	37.9208	29.9304	±	5.84339	17.7527	13.9895	17.43	±	2.44063	501.872	467.853	456.189	±	47.3954	0.383644	0.286768	0.374337	±	0.114756	1.30839	1.27974	1.24052	±	0.0796454	567.112	521.33	505.164	±	46.9607
			10b	4.38	30.0464			RSD	0.195233	10.2264			RSD	0.140024	433.835			RSD	0.103894	0.189893			RSD	0.306558	1.25109			RSD	0.0642031	475.548			RSD	0.0929614
			11a	4.26	34.7656	27.7607				16.7758	18.9112				447.215	393.195				0.316783	0.29979				0.993172	1.12947				500.066	441.296
			11b	4.44	20.7558		*	/	0.041791	21.0466		***	/	9.40051e-05	339.174		***	/	0.00024896	0.282798		*	/	0.0248952	1.26577		-	/	0.59858	382.525		***	/	0.000151821
			12a	4.19	28.1586	24.1097				20.1784	19.3894				566.995	507.518				0.579959	0.536452				1.18098	1.31236				617.093	552.865
			12b	4.23	20.0607					18.6004					448.04					0.492945					1.44374					488.638
	cot, vir 3		13a	4.01	51.1378	38.3355	40.9086	±	3.39719	39.5521	42.6477	41.9753	±	8.30397	441.649	391.928	415.496	±	19.2382	0.232968	0.283685	0.253385	±	0.0215428	0.764145	0.762733	0.73615	±	0.0205879	533.336	473.957	499.37	±	18.0348
			13b	4.3	25.5331			RSD	0.0830434	45.7432			RSD	0.19783	342.207			RSD	0.0463019	0.334403			RSD	0.0850201	0.761321			RSD	0.027967	414.579			RSD	0.0361151
			14a	4.5	59.8557	45.7088				64.7252	51.7926				563.627	415.509				0.188163	0.235489				0.689027	0.712572				689.085	513.959
			14b	4.21	31.5619		**	/	0.00762983	38.8601		***	/	4.24276e-05	267.391		**	/	0.00516244	0.282815		*	/	0.0307772	0.736118		***	/	9.49933e-05	338.832		**	/	0.00178832
			15a	4.82	50.4881	38.6816				31.077	31.4855				454.743	439.052				0.196241	0.24098				0.707495	0.733145				537.212	510.193
			15b	4.21	26.875					31.894					423.36					0.285719					0.758795					483.174
	cot, vir 4		16a	4.07	50.195	43.4287	41.0453	±	2.46761	19.6004	19.512	19.9494	±	1.16145	364.574	344.361	364.113	±	69.5564	0.365171	0.380778	0.383759	±	0.024481	0.994936	1.03518	0.895153	±	0.100469	435.729	408.718	426.387	±	66.4109
			16b	4.27	36.6624			RSD	0.0601192	19.4236			RSD	0.05822	324.149			RSD	0.19103	0.396385			RSD	0.0637926	1.07542			RSD	0.112237	381.707			RSD	0.155753
			17a	4.62	49.9662	37.6461				19.7808	18.797				527.35	457.443				0.429442	0.415121				0.757873	0.804265				598.285	515.105
			17b	4.2	25.326		**	/	0.00432272	17.8131		***	/	4.82466e-08	387.536		*	/	0.023294	0.4008		***	/	9.97775e-06	0.850658		**	/	0.00655613	431.926		**	/	0.00654236
			18a	4.16	55.668	42.0611				22.8322	21.5392				318.985	290.535				0.386192	0.355378				0.819855	0.846016				398.691	355.337
			18b	4.26	28.4543					20.2462					262.086					0.324563					0.872176					311.983
	cot, vir 5		19a	4.14	24.332	15.2329	18.3525	±	2.504	16.8663	22.8477	19.0937	±	3.89278	417.878	457.418	391.517	±	52.8731	0.294078	0.147039	0.239587	±	0.0723365	1.51511	2.11163	1.29129	±	0.583735	460.885	497.758	430.494	±	54.5
			19b	4.21	6.13371			RSD	0.136439	28.8291			RSD	0.203877	496.959			RSD	0.135047	0			RSD	0.301922	2.70814			RSD	0.452057	534.63			RSD	0.126599
			20a	4.06	24.3414	21.3635				13.453	13.7294				350.345	327.97				0.284445	0.248111				1.04551	0.961152				389.469	364.273
			20b	4.22	18.3855		-	/	0.7095	14.0059		***	/	0.000554822	305.596		**	/	0.0018466	0.211777		-	/	0.333214	0.876794		-	/	0.751873	339.076		**	/	0.00112947
			21a	4.38	23.7292	18.461				22.6123	20.7041				401.016	389.162				0.376842	0.32361				0.899539	0.801086				448.634	429.452
			21b	4.44	13.1928					18.7959					377.308					0.270379					0.702633					410.27
	cot, vir 6		22a	4.58	16.538	12.6942	12.0647	±	1.13116	13.8644	15.2967	13.9325	±	1.71718	299.994	263.315	374.363	±	86.5	0.228551	0.287834	0.345697	±	0.085396	0.901485	0.855206	0.947688	±	0.121453	331.526	292.449	401.653	±	85.5572
			22b	4.16	8.85037			RSD	0.0937584	16.729			RSD	0.12325	226.636			RSD	0.231059	0.347117			RSD	0.247025	0.808927			RSD	0.128157	253.371			RSD	0.213013
			23a	4.64	16.6965	13.0235				10.9852	11.5104				465.06	385.45				0.271766	0.282827				0.912492	0.868583				493.926	411.135
			23b	4.09	9.35046		-	/	0.371856	12.0357		***	/	6.79612e-05	305.84		-	/	0.0541924	0.293888		*	/	0.0128239	0.824674		*	/	0.0279761	328.345		-	/	0.0513078
			24a	4.31	11.0765	10.4763				15.9782	14.9903				582.65	474.324				0.421598	0.466431				1.02854	1.11927				611.155	501.376
			24b	4.18	9.87605					14.0023					365.997					0.511264					1.21001					391.596
15 days post-inoculation	cot, control		25a	4.03	14.3765	27.5292	25.2041	±	9.24365	9.78791	8.96838	9.39061	±	0.567527	674.931	544.213	469.297	±	70.0888	12.6311	15.192	17.3622	±	2.76627	1.68134	1.78525	1.65912	±	0.126021	713.408	597.688	522.913	±	77.5423
			25b	4.07	40.6819			RSD	0.366752	8.14886			RSD	0.0604355	413.495			RSD	0.149348	17.7529			RSD	0.159327	1.88917			RSD	0.0759567	481.968			RSD	0.148289
			26a	4.08	29.2369	35.1822				8.15514	9.01061				337.934	488.048				18.0365	21.2661				1.28403	1.48701				394.646	554.994
			26b	4.28	41.1275					9.86607					638.162					24.4958					1.69					715.342
			27a	4.17	<LOD	12.901				<LOD	10.1928				<LOD	375.631				<LOD	15.6284				<LOD	1.7051				<LOD	416.058
			27b	4.21	12.901					10.1928					375.631					15.6284					1.7051					416.058
	cot, avir		28a	4.25	104.967	139.234	151.57	±	14.9915	17.7274	14.4745	17.4806	±	2.14502	255.054	197.015	234.412	±	61.1149	17.8543	16.4096	18.6875	±	4.63055	1.11838	1.04488	1.30624	±	0.185183	396.721	368.177	423.456	±	81.3601
			28b	4.31	173.5			RSD	0.098908	11.2216			RSD	0.122709	138.975			RSD	0.260716	14.9648			RSD	0.247789	0.971385			RSD	0.141768	339.633			RSD	0.192134
			29a	4.17	117.678	172.67				19.6292	18.6312				325.421	320.591				24.2464	25.1435				1.26362	1.45135				488.238	538.487
			29b	4.35	227.663		***	/	0.000636577	17.6332		***	/	0.000525651	315.761		**	/	0.00655476	26.0405		-	/	0.746327	1.63909		-	/	0.0578246	588.737		-	/	0.155203
			30a	4.47	98.4271	142.805				21.0424	19.3361				198.232	185.63				14.0237	14.5093				1.16737	1.42248				332.893	363.703
			30b	4.76	187.183					17.6298					173.027					14.9949					1.6776					394.513
	cot, vir 1		31a	4.13	564.516	588.652	700.236	±	145.704	13.5746	16.4806	18.4166	±	2.4943	745.545	636.811	636.138	±	15.8599	27.1413	24.1074	23.844	±	0.873465	2.93862	3.13287	3.59034	±	0.354932	1353.72	1269.18	1250.47	±	303.078
			31b	4.36	612.787			RSD	0.208078	19.3866			RSD	0.135438	528.077			RSD	0.0249315	21.0735			RSD	0.0366324	3.32712			RSD	0.0988577	1184.65			RSD	0.242371
			32a	4.26	813.136	906.049				25.4174	21.9383				594.12	655.216				22.6746	24.7576				3.88248	3.99798				1459.23	1611.96
			32b	4.36	998.961		***	/	5.59712e-05	18.4591		***	/	0.000743286	716.313		-	/	0.145503	26.8405		*	/	0.0290411	4.11347		***	/	4.9728e-05	1764.69		**	/	0.00141949
			33a	4.53	797.056	606.008				16.2823	16.8309				817.902	616.385				26.501	22.6672				3.04101	3.64017				<LOD	870.28
			33b	4.37	414.959					17.3795					414.868					18.8334					4.23933					870.28
	cot, vir 2		34a	4.2	17746.6	16422.1	18251.3	±	3917.82	11.193	11.0096	13.1873	±	2.48175	947.206	711.523	813.381	±	88.2062	35.9575	39.0583	46.6617	±	6.95503	2.26477	2.19692	2.10815	±	0.31258	18743.2	17185.9	19126.6	±	3891.2
			34b	4.45	15097.6			RSD	0.21466	10.8262			RSD	0.188192	475.839			RSD	0.108444	42.1591			RSD	0.149052	2.12908			RSD	0.148272	15628.5			RSD	0.203444
			35a	3.35	13947	14636.6				16.9241	16.6598				1210.15	926.673				51.0717	55.8671				1.07064	1.68873				15226.2	15637.5
			35b	1.87	15326.2		***	/	8.62193e-06	16.3956		*	/	0.0136372	643.193		-	/	0.055686	60.6625		***	/	7.05345e-05	2.30682		-	/	0.103841	16048.8		***	/	6.83955e-06
			36a	4.41	25165.1	23695.2				11.9069	11.8926				554.966	801.946				44.7315	45.0598				2.34396	2.43879				25779	24556.5
			36b	4.18	22225.3					11.8783					1048.93					45.3882					2.53363					23334
	cot, vir 3		37a	4.42	239.294	243.612	255.894	±	20.0151	7.22354	6.80656	6.63179	±	0.219919	341.014	268.225	335.399	±	70.4912	22.9017	21.1212	23.7394	±	5.11053	0.706143	0.723415	0.906041	±	0.266549	611.139	540.489	622.57	±	95.0697
			37b	4.76	247.93			RSD	0.0782161	6.38958			RSD	0.0331614	195.437			RSD	0.210171	19.3407			RSD	0.215276	0.740687			RSD	0.294191	469.838			RSD	0.152705
			38a	4.59	275.062	284.121				6.70822	6.7672				379.318	432.776				30.3783	30.8825				1.25601	1.28294				692.723	755.83
			38b	4.5	293.179		***	/	1.12081e-08	6.82619		***	/	0.000316223	486.235		-	/	0.0803334	31.3868		-	/	0.0857848	1.30987		**	/	0.00118295	818.937		-	/	0.378922
			39a	4.76	240.109	239.95				6.86538	6.32161				266.35	305.194				19.1498	19.2146				0.71489	0.711771				533.189	571.392
			39b	4.72	239.791					5.77784					344.038					19.2794					0.708651					609.594
	cot, vir 4		40a	4.22	<LOD	349.174	410.353	±	53.2112	<LOD	12.4881	11.9382	±	2.32788	<LOD	151.485	212.564	±	55.4644	<LOD	26.0282	24.5758	±	1.66661	<LOD	2.23372	1.84077	±	0.308764	<LOD	541.408	661.271	±	85.0923
			40b	4.31	349.174			RSD	0.129672	12.4881			RSD	0.194995	151.485			RSD	0.260931	26.0282			RSD	0.0678152	2.23372			RSD	0.167736	541.408			RSD	0.12868
			41a	4.46	291.22	402.997				18.0627	14.4742				300.925	285.723				23.4119	25.4572				1.54933	1.80923				635.169	730.46
			41b	4.36	514.773		***	/	2.92821e-05	10.8857		-	/	0.179729	270.521		*	/	0.0100605	27.5024		*	/	0.0187126	2.06913		-	/	0.571669	825.752		-	/	0.137559
			42a	4.52	426.881	478.889				9.39407	8.85219				273.878	200.483				23.0468	22.242				1.4235	1.47938				734.623	711.946
			42b	4.36	530.898					8.31032					127.087					21.4373					1.53526					689.268
	cot, vir 5		43a	4.14	555.395	473.569	617.496	±	174.089	39.2773	36.8375	37.7454	±	4.91095	296.118	197.232	335.659	±	98.7574	6.27005	6.62798	10.245	±	2.64409	0.489594	0.517941	0.764055	±	0.197129	897.55	714.785	1001.91	±	243.128
			43b	4.5	391.744			RSD	0.281927	34.3977			RSD	0.130107	98.3464			RSD	0.29422	6.98592			RSD	0.258087	0.546287			RSD	0.258004	532.02			RSD	0.242664
			44a	4.25	497.405	516.473				33.4159	32.2364				453.098	420.938				9.2409	11.232				0.643198	0.773708				993.803	981.653
			44b	4.66	535.541		***	/	0.000107497	31.0568		***	/	1.5697e-06	388.778		-	/	0.11094	13.223		**	/	0.00965093	0.904218		***	/	0.000174217	969.503		*	/	0.0128668
			45a	4.43	820.685	862.445				43.6154	44.1624				343.646	388.806				13.6835	12.875				1.15563	1.00052				1222.79	1309.29
			45b	4.29	904.205					44.7095					433.966					12.0664					0.845402					1395.79
	cot, vir 6		46a	4.15	488.031	570.113	801.24	±	209.045	4.4632	4.59537	4.75728	±	0.380153	269.428	223.857	298.86	±	53.5557	79.4372	72.4534	97.4315	±	18.4118	2.55307	2.41442	3.23626	±	0.582272	843.912	873.433	1205.53	±	262.85
			46b	4.21	652.196			RSD	0.260901	4.72755			RSD	0.0799098	178.285			RSD	0.1792	65.4695			RSD	0.188971	2.27576			RSD	0.179921	902.954			RSD	0.218037
			47a	4.39	896.77	1076.44				5.67386	5.28221				229.861	327.243				106.086	103.552				3.69309	3.69183				1242.09	1516.21
			47b	4.64	1256.12		***	/	0.000117648	4.89057		***	/	4.50295e-06	424.625		*	/	0.04092	101.017		***	/	2.45888e-05	3.69057		***	/	0.00056397	1790.34		**	/	0.00307737
			48a	4.53	680.713	757.164				4.47875	4.39426				434.8	345.481				128.164	116.289				3.68839	3.60252				1251.84	1226.93
			48b	4.56	833.615					4.30977					256.161					104.415					3.51665					1202.02
	shoot, control		49a	4.49	52.5897	43.6243	39.2271	±	3.12293	6.69952	8.11627	8.17513	±	2.19526	275.232	232.862	251.004	±	46.6938	16.8405	15.2562	14.7475	±	0.42033	0.727033	0.887592	0.857563	±	0.0452225	352.089	300.746	314.011	±	47.9049
			49b	4.19	34.659			RSD	0.0796114	9.53302			RSD	0.268529	190.492			RSD	0.186028	13.6719			RSD	0.0285017	1.04815			RSD	0.0527337	249.404			RSD	0.152558
			50a	4.37	29.9883	36.6712				12.4764	10.8927				307.379	315.062				17.2447	14.7595				0.666077	0.793648				367.755	378.18
			50b	4.74	43.3541					9.30905					322.746					12.2743					0.921219					388.604
			51a	4.64	37.2932	37.3859				5.37659	5.51641				189.045	205.088				14.7041	14.2268				0.927362	0.89145				247.346	263.108
			51b	4.46	37.4786					5.65624					221.13					13.7496					0.855539					278.87
	shoot, avir		52a	4.24	259.981	212.099	237.427	±	38.966	12.5184	11.8137	13.0473	±	1.33254	186.005	242.51	187.947	±	38.9628	32.3715	41.5172	37.4206	±	5.14844	3.55497	5.09878	4.09075	±	0.735779	494.431	513.038	479.933	±	40.1349
			52b	4.27	164.216			RSD	0.164118	11.1089			RSD	0.102132	299.015			RSD	0.207307	50.663			RSD	0.137583	6.64259			RSD	0.179864	531.645			RSD	0.083626
			53a	4.55	230.285	207.708				15.6544	14.8978				171.773	167.324				33.6249	30.1595				3.01442	3.36322				454.353	423.452
			53b	4.33	185.13		***	/	7.7001e-06	14.1413		**	/	0.00438634	162.875		-	/	0.086469	26.6941		***	/	0.000964524	3.71203		***	/	0.000215449	392.552		***	/	0.000487133
			54a	4.45	263.34	292.475				11.3408	12.4303				163.133	154.008				53.9321	40.5851				2.94363	3.81023				494.69	503.308
			54b	4.23	321.61					13.5198					144.883					27.238					4.67684					511.927
	shoot, vir 1		55a	4.38	3613.98	4659.55	3566.5	±	772.941	20.6403	23.3076	31.7707	±	6.11555	388.538	309.898	343.555	±	75.909	40.6796	37.6595	43.0098	±	5.92467	2.34106	2.99073	3.89706	±	1.0764	4066.18	5033.4	4203.15	±	618.36
			55b	4.35	5705.11			RSD	0.216723	25.9749			RSD	0.19249	231.258			RSD	0.220952	34.6393			RSD	0.137752	3.6404			RSD	0.276209	6000.62			RSD	0.147118
			56a	4.63	2949.85	3010.39				42.8951	34.459				482.648	448.665				50.4409	51.2691				5.06877	5.40941				3530.9	3550.19
			56b	4.25	3070.94		***	/	2.45635e-05	26.0229		***	/	0.000194051	414.681		-	/	0.110259	52.0974		***	/	2.54525e-05	5.75005		***	/	0.000166649	3569.49		***	/	5.25673e-06
			57a	4.54	2277.16	3029.56				44.3389	37.5456				364.637	272.101				50.0573	40.1007				3.15927	3.29103				<LOD	4025.84
			57b	4.26	3781.96					30.7523					179.565					30.1441					3.42279					4025.84
	shoot, vir 2		58a	4.18	1680.71	2423.97	2205.66	±	375.282	13.8514	21.7722	21.0902	±	0.648507	240.217	196.811	173.149	±	27.8709	12.182	12.4238	14.1074	±	1.21397	9.28764	11.0602	15.3785	±	4.47447	1956.25	2666.04	2429.39	±	403.739
			58b	4.58	3167.23			RSD	0.170145	29.6931			RSD	0.0307492	153.404			RSD	0.160964	12.6657			RSD	0.0860521	12.8327			RSD	0.290956	3375.82			RSD	0.16619
			59a	4.68	2353.25	2515.45				24.4537	20.2182				211.925	188.618				14.6291	15.2404				27.0217	21.5433				2631.28	2761.07
			59b	3.87	2677.66		***	/	1.44023e-05	15.9827		**	/	0.00335639	165.311		*	/	0.0269744	15.8518		-	/	0.586532	16.0649		***	/	0.000189283	2890.87		***	/	2.03667e-05
			60a	4.12	1289.57	1677.57				12.8989	21.2803				121.806	134.019				12.3841	14.6578				11.8193	13.532				1448.48	1861.06
			60b	4.15	2065.57					29.6616					146.232					16.9316					15.2446					2273.64
	shoot, vir 3		61a	4.14	35.9023	27.2526	29.7704	±	4.02875	22.9637	31.7042	24.8665	±	5.01523	499.904	492.1	433.401	±	42.7303	23.5127	25.3877	21.9119	±	2.46199	1.56113	1.72406	2.42356	±	1.09046	583.843	578.168	512.373	±	48.6641
			61b	4.63	18.6028			RSD	0.135327	40.4448			RSD	0.201686	484.296			RSD	0.0985929	27.2627			RSD	0.112359	1.88699			RSD	0.449942	572.493			RSD	0.0949779
			62a	4.36	40.9909	35.4556				23.7144	23.0793				410.263	416.489				21.934	20.35				1.16492	1.58307				498.067	496.957
			62b	4.64	29.9202		-	/	0.0692532	22.4442		***	/	0.000817523	422.716		***	/	0.000397197	18.766		**	/	0.00658544	2.00122		-	/	0.115539	495.847		***	/	0.000252067
			63a	4.65	22.6595	26.6031				15.7661	19.8159				456.229	391.615				14.3141	19.9979				1.0366	3.96356				510.006	461.995
			63b	4.47	30.5466					23.8657					327					25.6816					6.89051					413.984
	shoot, vir 4		64a	4.41	4952.28	4165.99	5810.41	±	1308.51	5.31305	5.56849	7.45785	±	2.1879	64.5152	56.0782	61.9805	±	5.22228	18.091	18.989	18.2564	±	0.525052	0.898793	1.00313	0.928956	±	0.14319	5041.1	4247.62	5899.04	±	1312.28
			64b	4.41	3379.69			RSD	0.225201	5.82392			RSD	0.293369	47.6413			RSD	0.0842568	19.887			RSD	0.0287599	1.10746			RSD	0.15414	3454.15			RSD	0.222457
			65a	4.54	8306	7367.61				10.194	10.5246				62.8856	61.087				20.6615	17.7853				0.893064	1.05505				8400.63	7458.06
			65b	4.64	6429.21		***	/	1.45844e-05	10.8552		-	/	0.642797	59.2884		***	/	1.47203e-05	14.9092		-	/	0.0534964	1.21704		-	/	0.489646	6515.48		***	/	2.00287e-05
			66a	4.52	7147.75	5897.65				5.80956	6.28049				66.5883	68.7762				22.3788	17.9948				0.751213	0.728687				7243.28	5991.43
			66b	4.68	4647.56					6.75141					70.9641					13.6109					0.706161					4739.59
	shoot, vir 5		67a	4.17	6204.66	4774.21	3910.84	±	636.521	4.36754	5.00111	4.73428	±	0.192228	89.596	91.6805	94.9074	±	2.36548	13.5115	12.4747	12.6056	±	0.222872	2.22738	1.88092	1.77516	±	0.144887	6314.36	4885.24	4024.87	±	634.308
			67b	2.53	3343.76			RSD	0.162758	5.63468			RSD	0.0406034	93.7649			RSD	0.0249241	11.4379			RSD	0.0176804	1.53447			RSD	0.0816193	3456.13			RSD	0.157597
			68a	4.13	2797.48	3258.5				4.48307	4.5558				85.4093	97.2847				12.483	12.9194				1.50732	1.57029				2901.36	3374.83
			68b	4.22	3719.53		***	/	2.46449e-05	4.62852		*	/	0.0131478	109.16		***	/	0.000101906	13.3557		*	/	0.0395975	1.63326		***	/	3.23146e-05	3848.3		***	/	3.40494e-05
			69a	4.28	4531.63	3699.82				4.31536	4.64595				69.2267	95.757				11.2216	12.4228				1.76054	1.87426				4618.15	3814.52
			69b	4.62	2868.02					4.97654					122.287					13.6239					1.98798					3010.89
	shoot, vir 6		70a	4.78	54.3474	55.2658	67.9576	±	12.4201	8.94673	8.42181	8.03403	±	0.608562	250.205	221.498	222.34	±	24.4397	18.4492	16.0519	15.8713	±	1.16026	1.37413	1.74937	2.74737	±	0.789223	333.322	302.987	316.951	±	20.4394
			70b	4.77	56.1842			RSD	0.182763	7.8969			RSD	0.075748	192.792			RSD	0.10992	13.6546			RSD	0.0731042	2.12461			RSD	0.287264	272.653			RSD	0.0644875
			71a	4.85	83.5791	63.7878				8.3862	8.50553				242.751	252.685				15.9882	17.1934				3.25478	3.67916				353.96	345.851
			71b	4.34	43.9966		*	/	0.0151885	8.62485		-	/	0.906079	262.618		-	/	0.322676	18.3985		-	/	0.390116	4.10354		***	/	0.000634086	337.742		-	/	0.921462
			72a	4.11	105.754	84.8191				7.20276	7.17475				197.24	192.838				12.6986	14.3686				2.75972	2.8136				325.655	302.014
			72b	4.31	63.8844					7.14674					188.436					16.0385					2.86747					278.373
	root, control		73a	4.26	104.245	165.037	159.438	±	26.2203	58.5582	62.5855	47.2557	±	11.3231	607.67	524.01	572.66	±	35.0146	37.3095	37.0145	29.9764	±	5.07084	2.43688	2.1238	1.90527	±	0.196603	810.22	790.771	811.235	±	25.9729
			73b	4.91	225.83			RSD	0.164455	66.6128			RSD	0.239614	440.35			RSD	0.0611438	36.7195			RSD	0.169161	1.81073			RSD	0.103189	771.323			RSD	0.0320165
			74a	4.1	119.653	124.893				30.5394	35.5823				696.782	604.982				36.6572	27.6485				1.92224	1.94487				885.554	795.051
			74b	2.25	130.133					40.6252					513.182					18.6398					1.96749					704.548
			75a	4.93	172.787	188.383				53.6673	43.5993				716.794	588.987				27.1714	25.2662				1.63485	1.64714				972.054	847.883
			75b	4.49	203.98					33.5312					461.181					23.361					1.65942					723.712
	root, avir		76a	4.26	260.384	254.146	326.37	±	68.7338	44.7167	48.8531	41.0797	±	5.83589	648.657	526.872	490.87	±	29.2139	34.1479	33.6833	32.7218	±	1.76469	1.67403	1.65362	1.80385	±	0.12957	989.579	865.209	892.845	±	36.8699
			76b	4.43	247.908			RSD	0.210601	52.9896			RSD	0.142063	405.088			RSD	0.0595146	33.2188			RSD	0.0539303	1.63321			RSD	0.0718297	740.838			RSD	0.0412948
			77a	4.39	395.783	418.822				35.1867	34.7916				548.035	455.317				31.3935	34.2354				1.46733	1.7881				1011.87	944.955
			77b	4.42	441.861		**	/	0.00150612	34.3965		-	/	0.375012	362.599		-	/	0.242345	37.0773		-	/	0.446327	2.10887		-	/	0.551124	878.044		-	/	0.228213
			78a	4.46	346.081	306.14				43.6628	39.5942				550.037	490.421				29.7484	30.2465				1.777	1.96983				971.306	868.371
			78b	4.21	266.199					35.5256					430.805					30.7447					2.16266					765.437
	root, vir 1		79a	4.32	4238.49	3256.04	3531.86	±	402.556	51.8729	58.9373	52.3972	±	5.95304	490.145	536.754	503.746	±	66.7813	27.8354	28.6651	31.1219	±	1.77178	1.28301	1.32012	1.67092	±	0.454215	4809.62	3881.72	4120.8	±	450.654
			79b	2.92	2273.59			RSD	0.113978	66.0017			RSD	0.113614	583.364			RSD	0.132569	29.4948			RSD	0.0569303	1.35723			RSD	0.271835	2953.81			RSD	0.109361
			80a	4.56	2971.03	4101.07				38.602	53.7181				551.263	563.874				32.1994	31.9236				1.24949	1.3803				3594.35	4751.97
			80b	4.27	5231.11		***	/	3.99167e-05	68.8343		-	/	0.537793	576.485		-	/	0.273381	31.6478		-	/	0.742712	1.51112		-	/	0.361613	5909.59		***	/	5.84332e-05
			81a	3.29	4136.77	3238.48				52.3907	44.536				453.982	410.61				32.0099	32.7769				2.0903	2.31234				4677.24	3728.71
			81b	2.56	2340.19					36.6813					367.239					33.544					2.53437					2780.19
	root, vir 2		83a	4.81	18.0919	30.2057	29.3425	±	0.863139	68.6125	71.3279	62.5691	±	8.75885	880.257	843.188	741.601	±	101.587	34.64	28.4417	33.4858	±	5.0441	1.44864	1.88491	2.17519	±	0.290286	1003.05	975.048	869.173	±	105.875
			83b	4.87	42.3194			RSD	0.029416	74.0433			RSD	0.139987	806.119			RSD	0.136984	22.2434			RSD	0.150634	2.32117			RSD	0.133453	947.047			RSD	0.121811
			84a	1.63	28.4794	28.4794	**	/	0.00327444	53.8102	53.8102	-	/	0.0976343	640.014	640.014	*	/	0.0484546	38.5299	38.5299	-	/	0.761266	2.46548	2.46548	-	/	0.544402	763.299	763.299	-	/	0.266517
	root, vir 3		85a	4.68	11586.8	11586.8	9382.77	±	2204.03	11.9655	11.9655	14.0498	±	2.08426	201.034	201.034	195.032	±	6.00158	30.3477	30.3477	31.4391	±	1.09142	1.89075	1.89075	2.12663	±	0.235875	11832	11832	9625.41	±	2206.62
			85b	3.29	7178.74	7178.74		RSD	0.234902	16.134	16.134		RSD	0.148349	189.031	189.031		RSD	0.0307723	32.5305	32.5305		RSD	0.0347154	2.3625	2.3625		RSD	0.110915	7418.79	7418.79		RSD	0.229249
						9382.77	***	/	1.09386e-05		14.0498	**	/	0.00663669		195.032	**	/	0.00111778		31.4391	-	/	0.770748		2.12663	-	/	0.297071		9625.41	***	/	1.51092e-05
	root, vir 4		89a	4.4	2064.37	2816.32	2474.67	±	341.654	14.6318	13.7295	14.3113	±	0.581752	386.506	289.948	254.913	±	35.0342	20.8386	22.6828	21.4687	±	1.21401	0.974831	1.60818	2.15362	±	0.54544	2487.33	3144.29	2767.51	±	376.775
			89b	4.94	3568.27			RSD	0.138061	12.8273			RSD	0.0406498	193.389			RSD	0.137436	24.5269			RSD	0.0565478	2.24153			RSD	0.253267	3801.25			RSD	0.136142
			90a	4.19	2019.18	2133.01				16.0721	14.8931				258.707	219.879				20.3345	20.2547				2.48485	2.69906				2316.78	2390.74
			90b	4.34	2246.85		***	/	4.64289e-05	13.714		**	/	0.00219236	181.052		**	/	0.00211088	20.175		-	/	0.0766796	2.91327		-	/	0.51185	2464.7		***	/	0.000111184
	root, vir 5		91a	4.25	638.359	756.833	740.274	±	110.532	52.5718	51.0916	50.1343	±	3.38947	522.234	502.65	546.368	±	78.0883	47.2414	45.7003	43.6854	±	2.2482	3.09245	3.07072	3.36857	±	0.236135	1263.5	1359.34	1383.83	±	37.4852
			91b	4.73	875.307			RSD	0.149312	49.6114			RSD	0.0676079	483.065			RSD	0.142923	44.1592			RSD	0.0514633	3.04899			RSD	0.0700995	1455.19			RSD	0.027088
			92a	4.24	982.828	866.606				53.0298	45.588				515.403	480.402				47.8086	40.548				4.07209	3.64827				1603.14	1436.79
			92b	4.28	750.384		***	/	4.66524e-05	38.1462		-	/	0.666867	445.4		-	/	0.676728	33.2874		*	/	0.0101564	3.22446		***	/	1.98716e-05	1270.44		***	/	3.10931e-05
			93a	4.54	400.411	597.383				57.2321	53.7232				685.926	656.051				37.7355	44.8079				3.32297	3.38673				1184.63	1355.35
			93b	4.34	794.356					50.2143					626.177					51.8804					3.4505					1526.08
	root, vir 6		94a	4.86	1722.59	1671.62	1361.38	±	276.653	24.9984	23.6179	23.7254	±	1.38003	302.43	267.321	293.261	±	20.6771	28.9688	25.3972	22.8577	±	2.06756	3.92553	3.99649	4.15105	±	0.905938	2082.92	1991.95	1705.38	±	258.514
			94b	4.84	1620.65			RSD	0.203215	22.2375			RSD	0.0581667	232.211			RSD	0.0705077	21.8257			RSD	0.0904538	4.06745			RSD	0.218243	1900.99			RSD	0.151588
			95a	4.85	1607.27	1412.71				26.3203	25.4668				358.89	294.541				25.6039	22.8429				2.93989	3.12689				2021.03	1758.68
			95b	4.63	1218.14		***	/	5.01484e-06	24.6133		**	/	0.00281088	230.192		***	/	0.000902164	20.082		-	/	0.0782939	3.31389		*	/	0.0213354	1496.34		***	/	9.43302e-05
			96a	4.17	943.726	999.818				23.1694	22.0916				427.284	317.92				21.8932	20.3328				2.59792	5.32977				1418.67	1365.49
			96b	3.03	1055.91					21.0138					208.556					18.7725					8.06161					1312.31

## Sheet: All_Data_17072-2MeSCKs
Pea plants inoculated with Rhodococcus fascians or Williamsia species
Table - Cytokinin levels in pmol/g DW (Mean ± SD; RSD=Relative Standard Deviation)
Asterisks indicate statistically significant difference in the pea plants 4 hours post inoculated (cotyledons only) and 15 days post inoculated (roots, shoots and cotyledons) versus the control (Mock treatment) in an ANOVA analysis (t-test; *, **, and *** correspond to P-values of 0.05 > p > 0.01, 0.01 > p > 0.001, and p < 0.001, respectively).
Samples description		Sample No.	1-MeiP						2MeS-tZ			2MeS-tZR			2MeS-cZ					2MeS-cZR					2MeS-iP					2MeS-iPR					Total 2MeS-CKs
4 hours post-inoculation	cot, control	1a	<LOD	<LOD	<LOD				<LOD	<LOD	<LOD	<LOD	<LOD	<LOD	<LOD	<LOD	<LOD			0.682039	0.731564	0.719779	±	0.0438036	<LOD	<LOD	<LOD			<LOD	<LOD	<LOD			0.682039	0.731564	0.719779	±	0.0438036
		1b	<LOD						<LOD			<LOD			<LOD					0.781089			RSD	0.060857	<LOD					<LOD					0.781089			RSD	0.060857
		2a	<LOD	<LOD					<LOD	<LOD		<LOD	<LOD		<LOD	<LOD				0.707693	0.766555				<LOD	<LOD				<LOD	<LOD				0.707693	0.766555
		2b	<LOD						<LOD			<LOD			<LOD					0.825416					<LOD					<LOD					0.825416
		3a	<LOD	<LOD					<LOD	<LOD		<LOD	<LOD		<LOD	<LOD				0.819306	0.661218				<LOD	<LOD				<LOD	<LOD				0.819306	0.661218
		3b	<LOD						<LOD			<LOD			<LOD					0.50313					<LOD					<LOD					0.50313
	cot, avir	4a	<LOD	<LOD	<LOD				<LOD	<LOD	<LOD	<LOD	<LOD	<LOD	1.5665	1.68155	1.93017	±	0.312399	0.829719	0.953023	1.20441	±	0.185894	<LOD	<LOD	<LOD			<LOD	<LOD	<LOD			2.39622	2.63457	3.13458	±	0.408106
		4b	<LOD						<LOD			<LOD			1.79659			RSD	0.16185	1.07633			RSD	0.154345	<LOD					<LOD					2.87292			RSD	0.130195
		5a	<LOD	<LOD					<LOD	<LOD		<LOD	<LOD		1.84826	1.73821				1.20028	1.39673				<LOD	<LOD				<LOD	<LOD				3.04854	3.13495
		5b	<LOD						<LOD			<LOD			1.62817					1.59318		**	/	0.00186035	<LOD					<LOD					3.22135		***	/	3.35111e-07
		6a	<LOD	<LOD					<LOD	<LOD		<LOD	<LOD		2.2945	2.37076				1.18214	1.26346				<LOD	<LOD				<LOD	<LOD				3.47663	3.63422
		6b	<LOD						<LOD			<LOD			2.44702					1.34478					<LOD					<LOD					3.79181
	cot, vir 1	7a	<LOD	<LOD	<LOD				<LOD	<LOD	<LOD	<LOD	<LOD	<LOD	1.74272	1.72305	1.50089	±	0.465586	0.84721	0.678714	0.780617	±	0.200688	<LOD	<LOD	<LOD			<LOD	<LOD	<LOD			2.58993	2.40177	2.28151	±	0.631343
		7b	<LOD						<LOD			<LOD			1.70339			RSD	0.310206	0.510218			RSD	0.257089	<LOD					<LOD					2.21361			RSD	0.276722
		8a	<LOD	<LOD					<LOD	<LOD		<LOD	<LOD		1.95059	1.9266				0.998852	1.06097				<LOD	<LOD				<LOD	<LOD				2.94944	2.98757
		8b	<LOD						<LOD			<LOD			1.90261					1.12309		-	/	0.606206	<LOD					<LOD					3.0257		***	/	0.000321167
		9a	<LOD	<LOD					<LOD	<LOD		<LOD	<LOD		0.853538	0.853027				0.681349	0.602165				<LOD	<LOD				<LOD	<LOD				1.53489	1.45519
		9b	<LOD						<LOD			<LOD			0.852516					0.522982					<LOD					<LOD					1.3755
	cot, vir 2	10a	<LOD	<LOD	<LOD				<LOD	<LOD	<LOD	<LOD	<LOD	<LOD	0.880185	0.796024	1.15356	±	0.266384	0.830307	0.738151	1.08119	±	0.242611	<LOD	<LOD	<LOD			<LOD	<LOD	<LOD			1.71049	1.53417	2.23475	±	0.50325
		10b	<LOD						<LOD			<LOD			0.711862			RSD	0.230923	0.645995			RSD	0.224393	<LOD					<LOD					1.35786			RSD	0.225193
		11a	<LOD	<LOD					<LOD	<LOD		<LOD	<LOD		1.4558	1.43512				1.44735	1.25848				<LOD	<LOD				<LOD	<LOD				2.90316	2.69359
		11b	<LOD						<LOD			<LOD			1.41443					1.0696		*	/	0.0245647	<LOD					<LOD					2.48403		***	/	0.00011675
		12a	<LOD	<LOD					<LOD	<LOD		<LOD	<LOD		1.3147	1.22954				1.39812	1.24694				<LOD	<LOD				<LOD	<LOD				2.71282	2.47649
		12b	<LOD						<LOD			<LOD			1.14438					1.09577					<LOD					<LOD					2.24015
	cot, vir 3	13a	<LOD	<LOD	<LOD				<LOD	<LOD	<LOD	<LOD	<LOD	<LOD	1.58527	1.35455	1.51307	±	0.258077	3.22311	2.80108	3.04734	±	0.658595	<LOD	<LOD	<LOD			0.016448	0.0165823	0.0232138	±	0.00522134	4.82483	4.17221	4.58362	±	0.91727
		13b	<LOD						<LOD			<LOD			1.12382			RSD	0.170565	2.37906			RSD	0.216121	<LOD					0.0167165			RSD	0.224924	3.51959			RSD	0.200119
		14a	<LOD	<LOD					<LOD	<LOD		<LOD	<LOD		1.98466	1.87704				5.20067	3.94837				<LOD	<LOD				0.029389	0.0293421				7.21472	5.85475
		14b	<LOD						<LOD			<LOD			1.76942					2.69607		***	/	0.000443956	<LOD					0.0292953					4.49478		***	/	4.72854e-05
		15a	<LOD	<LOD					<LOD	<LOD		<LOD	<LOD		1.42737	1.30762				2.33618	2.39256				<LOD	<LOD				0.0217246	0.0237171				3.78527	3.7239
		15b	<LOD						<LOD			<LOD			1.18788					2.44893					<LOD					0.0257095					3.66252
	cot, vir 4	16a	<LOD	<LOD	<LOD				<LOD	<LOD	<LOD	<LOD	<LOD	<LOD	0.902577	0.745509	0.994278	±	0.184644	1.12009	1.02034	1.07211	±	0.051985	<LOD	<LOD	<LOD			0.00683765	0.00799122	<LOD			2.02951	1.77384	2.06905	±	0.209628
		16b	<LOD						<LOD			<LOD			0.588442			RSD	0.185706	0.920589			RSD	0.0484884	<LOD					0.00914478					1.51818			RSD	0.101316
		17a	<LOD	<LOD					<LOD	<LOD		<LOD	<LOD		1.34653	1.18741				1.16944	1.05279				<LOD	<LOD				<LOD	<LOD				2.51598	2.2402
		17b	<LOD						<LOD			<LOD			1.02828					0.936138		***	/	0.000897457	<LOD					<LOD					1.96441		***	/	7.01675e-06
		18a	<LOD	<LOD					<LOD	<LOD		<LOD	<LOD		1.18128	1.04992				1.2755	1.1432				<LOD	<LOD				<LOD	<LOD				2.45678	2.19312
		18b	<LOD						<LOD			<LOD			0.918559					1.01091					<LOD					<LOD					1.92947
	cot, vir 5	19a	<LOD	<LOD	<LOD				<LOD	<LOD	<LOD	<LOD	<LOD	<LOD	0.81145	0.693166	0.647833	±	0.0330298	1.4403	1.56776	1.60702	±	0.362109	<LOD	<LOD	<LOD			<LOD	<LOD	<LOD			2.25175	2.26093	2.25485	±	0.369032
		19b	<LOD						<LOD			<LOD			0.574882			RSD	0.050985	1.69522			RSD	0.22533	<LOD					<LOD					2.27011			RSD	0.163662
		20a	<LOD	<LOD					<LOD	<LOD		<LOD	<LOD		0.822274	0.615412				1.29326	1.18446				<LOD	<LOD				<LOD	<LOD				2.11554	1.79987
		20b	<LOD						<LOD			<LOD			0.408551					1.07566		***	/	0.00051445	<LOD					<LOD					1.48421		***	/	1.97641e-05
		21a	<LOD	<LOD					<LOD	<LOD		<LOD	<LOD		0.819758	0.63492				2.1619	2.06883				<LOD	<LOD				<LOD	<LOD				2.98165	2.70375
		21b	<LOD						<LOD			<LOD			0.450082					1.97577					<LOD					<LOD					2.42585
	cot, vir 6	22a	<LOD	<LOD	<LOD				<LOD	<LOD	<LOD	<LOD	<LOD	<LOD	0.493374	0.448879	0.432773	±	0.014244	0.96421	0.886795	0.907186	±	0.0148168	<LOD	<LOD	<LOD			0.00707301	0.00862669	0.00919029	±	0.00227392	1.46466	1.3443	1.34915	±	0.0146129
		22b	<LOD						<LOD			<LOD			0.404384			RSD	0.0329134	0.809379			RSD	0.0163327	<LOD					0.0101804			RSD	0.247426	1.22394			RSD	0.0108312
		23a	<LOD	<LOD					<LOD	<LOD		<LOD	<LOD		0.508097	0.435197				1.05366	0.92156				<LOD	<LOD				0.0104158	0.012214				1.57217	1.36897
		23b	<LOD						<LOD			<LOD			0.362297					0.789458		*	/	0.0429239	<LOD					0.0140121					1.16577		***	/	3.74966e-05
		24a	<LOD	<LOD					<LOD	<LOD		<LOD	<LOD		0.38988	0.414242				1.1063	0.913203				<LOD	<LOD				0.00662882	0.00673023				1.50281	1.33418
		24b	<LOD						<LOD			<LOD			0.438605					0.720109					<LOD					0.00683163					1.16555
15 days post-inoculation	cot, control	25a	<LOD	<LOD	<LOD				<LOD	<LOD	<LOD	<LOD	<LOD	<LOD	<LOD	<LOD	<LOD			0.357418	0.293709	0.405892	±	0.0851183	<LOD	<LOD	<LOD			<LOD	<LOD	<LOD			0.357418	0.293709	0.405892	±	0.0851183
		25b	<LOD						<LOD			<LOD			<LOD					0.23			RSD	0.209707	<LOD					<LOD					0.23			RSD	0.209707
		26a	<LOD	<LOD					<LOD	<LOD		<LOD	<LOD		<LOD	<LOD				0.401549	0.499785				<LOD	<LOD				<LOD	<LOD				0.401549	0.499785
		26b	<LOD						<LOD			<LOD			<LOD					0.598021					<LOD					<LOD					0.598021
		27a	<LOD	<LOD					<LOD	<LOD		<LOD	<LOD		<LOD	<LOD				0.314018	0.424181				<LOD	<LOD				<LOD	<LOD				0.314018	0.424181
		27b	<LOD						<LOD			<LOD			<LOD					0.534344					<LOD					<LOD					0.534344
	cot, avir	28a	<LOD	<LOD	<LOD				<LOD	<LOD	<LOD	<LOD	<LOD	<LOD	7.242	6.29004	5.65173	±	0.467245	3.31185	2.88516	3.1436	±	0.209797	<LOD	<LOD	<LOD			0.0184468	0.018078	0.0168484	±	0.000918389	10.5723	9.19327	8.81218	±	0.270041
		28b	<LOD						<LOD			<LOD			5.33807			RSD	0.082673	2.45846			RSD	0.0667377	<LOD					0.0177093			RSD	0.054509	7.81424			RSD	0.0306441
		29a	<LOD	<LOD					<LOD	<LOD		<LOD	<LOD		5.59749	5.48055				3.01193	3.14662				<LOD	<LOD				0.0157532	0.0158714				8.62517	8.64304
		29b	<LOD						<LOD			<LOD			5.36361					3.28132		***	/	1.21781e-08	<LOD					0.0159896					8.66092		***	/	8.87158e-10
		30a	<LOD	<LOD					<LOD	<LOD		<LOD	<LOD		5.54115	5.18459				3.25169	3.39903				<LOD	<LOD				0.0176744	0.0165958				8.81051	8.60022
		30b	<LOD						<LOD			<LOD			4.82804					3.54637					<LOD					0.0155171					8.38992
	cot, vir 1	31a	1.98415	1.58796	1.22047	±	0.28006		<LOD	<LOD	<LOD	<LOD	<LOD	<LOD	6.19281	5.95217	6.87137	±	1.13916	2.13806	1.73958	2.09046	±	0.577613	0.0934525	0.101906	0.122324	±	0.0284273	0.0335432	0.0434468	0.0513716	±	0.0113021	8.45787	7.8371	9.13552	±	1.7347
		31b	1.19177			RSD	0.229468		<LOD			<LOD			5.71153			RSD	0.165783	1.34109			RSD	0.27631	0.11036			RSD	0.232394	0.0533505			RSD	0.220008	7.21633			RSD	0.189885
		32a	0.89851	0.908798					<LOD	<LOD		<LOD	<LOD		7.3774	8.47676				2.45061	2.90474				0.157435	0.162524				0.0557816	0.0433128				10.0412	11.5873
		32b	0.919087						<LOD			<LOD			9.57612					3.35886		***	/	0.00026638	0.167614					0.0308441					13.1334		***	/	2.84097e-06
		33a	1.0311	1.16466					<LOD	<LOD		<LOD	<LOD		5.10298	6.18518				1.62553	1.62706				0.104799	0.102541				0.0842912	0.067355				6.9176	7.98213
		33b	1.29823						<LOD			<LOD			7.26739					1.62858					0.100282					0.0504188					9.04667
	cot, vir 2	34a	<LOD	<LOD	<LOD				<LOD	<LOD	<LOD	<LOD	<LOD	<LOD	128.334	136.913	206.861	±	50.2349	7.51192	6.64863	8.41813	±	1.78364	6.44425	5.93856	5.68069	±	0.203577	1.20017	1.12971	1.12363	±	0.0097619	143.491	150.63	222.084	±	51.0957
		34b	<LOD						<LOD			<LOD			145.492			RSD	0.242843	5.78534			RSD	0.211881	5.43288			RSD	0.0358367	1.05925			RSD	0.00868786	157.77			RSD	0.230074
		35a	<LOD	<LOD					<LOD	<LOD		<LOD	<LOD		185.568	231.075				10.4605	10.8597				5.56276	5.44088				1.09797	1.10985				202.689	248.485
		35b	<LOD						<LOD			<LOD			276.581					11.2589		***	/	8.48881e-06	5.31901					1.12174					294.281		***	/	3.05906e-05
		36a	<LOD	<LOD					<LOD	<LOD		<LOD	<LOD		187.961	252.595				5.88298	7.74605				5.91029	5.66263				1.14135	1.13131				200.895	267.135
		36b	<LOD						<LOD			<LOD			317.23					9.60911					5.41498					1.12128					333.375
	cot, vir 3	37a	<LOD	<LOD	<LOD				<LOD	<LOD	<LOD	<LOD	<LOD	<LOD	0.56137	0.523311	0.417595	±	0.0763935	0.663864	0.574649	0.746065	±	0.121244	<LOD	<LOD	<LOD			0.0123896	0.0125193	0.0101898	±	0.00164767	1.23762	1.11048	1.17385	±	0.0466134
		37b	<LOD						<LOD			<LOD			0.485252			RSD	0.182937	0.485433			RSD	0.162511	<LOD					0.0126491			RSD	0.161699	0.983335			RSD	0.0397099
		38a	<LOD	<LOD					<LOD	<LOD		<LOD	<LOD		0.359595	0.345449				0.749364	0.83529				<LOD	<LOD				0.00819587	0.00906969				1.11715	1.18981
		38b	<LOD						<LOD			<LOD			0.331303					0.921217		**	/	0.00448071	<LOD					0.00994351					1.26246		***	/	1.05256e-06
		39a	<LOD	<LOD					<LOD	<LOD		<LOD	<LOD		0.462647	0.384025				0.675145	0.828257				<LOD	<LOD				0.0104152	0.00898025				1.14821	1.22126
		39b	<LOD						<LOD			<LOD			0.305403					0.981369					<LOD					0.00754532					1.29432
	cot, vir 4	40a	<LOD	<LOD	<LOD				<LOD	<LOD	<LOD	<LOD	<LOD	<LOD	0.796553	0.816504	1.09951	±	0.207145	1.58961	1.32983	1.18832	±	0.187714	<LOD	<LOD	<LOD			0.0115623	0.0128419	0.0158604	±	0.00358305	2.39773	2.15918	2.30369	±	0.238232
		40b	<LOD						<LOD			<LOD			0.836455			RSD	0.188398	1.07005			RSD	0.157966	<LOD					0.0141216			RSD	0.225912	1.92062			RSD	0.103413
		41a	<LOD	<LOD					<LOD	<LOD		<LOD	<LOD		1.33744	1.30655				1.30758	1.31207				<LOD	<LOD				0.0193962	0.0208944				2.66442	2.63951
		41b	<LOD						<LOD			<LOD			1.27565					1.31656		***	/	7.36257e-05	<LOD					0.0223925					2.6146		***	/	2.03393e-07
		42a	<LOD	<LOD					<LOD	<LOD		<LOD	<LOD		0.904157	1.17548				0.929252	0.923048				<LOD	<LOD				0.0105402	0.0138448				1.84395	2.11237
		42b	<LOD						<LOD			<LOD			1.44681					0.916844					<LOD					0.0171493					2.3808
	cot, vir 5	43a	<LOD	<LOD	<LOD				<LOD	<LOD	<LOD	<LOD	<LOD	<LOD	13.7006	15.6734	15.3251	±	1.89448	4.53814	3.54638	4.43428	±	0.70599	<LOD	<LOD	<LOD			<LOD	<LOD	0.0328602	±	0.0024196	18.2388	19.2197	19.7762	±	2.22809
		43b	<LOD						<LOD			<LOD			17.6461			RSD	0.123619	2.55463			RSD	0.159212	<LOD					<LOD			RSD	0.0736331	20.2007			RSD	0.112665
		44a	<LOD	<LOD					<LOD	<LOD		<LOD	<LOD		11.6693	12.8504				4.8811	4.48281				<LOD	<LOD				0.0390606	0.0352798				16.5894	17.3685
		44b	<LOD						<LOD			<LOD			14.0315					4.08453		***	/	4.51018e-06	<LOD					0.0314991					18.1475		***	/	6.59266e-09
		45a	<LOD	<LOD					<LOD	<LOD		<LOD	<LOD		19.1787	17.4515				4.6586	5.27366				<LOD	<LOD				<LOD	0.0304406				23.8373	22.7404
		45b	<LOD						<LOD			<LOD			15.7243					5.88871					<LOD					0.0304406					21.6435
	cot, vir 6	46a	<LOD	<LOD	<LOD				<LOD	<LOD	<LOD	<LOD	<LOD	<LOD	12.7681	10.7666	10.564	±	0.159452	4.31949	4.65451	4.18864	±	0.336319	0.228226	0.191905	0.269552	±	0.0811382	0.0916659	0.0947369	0.0802788	±	0.0152057	17.4075	15.7077	15.1024	±	0.433186
		46b	<LOD						<LOD			<LOD			8.76505			RSD	0.015094	4.98953			RSD	0.0802931	0.155585			RSD	0.301011	0.0978079			RSD	0.189411	14.008			RSD	0.0286832
		47a	<LOD	<LOD					<LOD	<LOD		<LOD	<LOD		10.834	10.5484				3.27026	4.03867				0.234212	0.235208				0.0647385	0.0592641				14.4032	14.8815
		47b	<LOD						<LOD			<LOD			10.2628					4.80709		***	/	9.09369e-08	0.236204					0.0537898					15.3599		***	/	5.59176e-11
		48a	<LOD	<LOD					<LOD	<LOD		<LOD	<LOD		10.4832	10.3769				4.14707	3.87272				0.342859	0.381542				0.106837	0.0868353				15.0799	14.718
		48b	<LOD						<LOD			<LOD			10.2707					3.59837					0.420224					0.0668335					14.3561
	shoot, control	49a	<LOD	<LOD	<LOD				<LOD	<LOD	<LOD	<LOD	<LOD	<LOD	0.183483	0.179815	0.233739	±	0.0383062	9.57349	7.91686	9.17017	±	1.20675	<LOD	<LOD	<LOD			<LOD	<LOD	<LOD			9.75697	8.09668	9.40391	±	1.2326
		49b	<LOD						<LOD			<LOD			0.176146			RSD	0.163884	6.26023			RSD	0.131595	<LOD					<LOD					6.43638			RSD	0.131073
		50a	<LOD	<LOD					<LOD	<LOD		<LOD	<LOD		0.30291	0.265189				9.34051	8.79368				<LOD	<LOD				<LOD	<LOD				9.64342	9.05887
		50b	<LOD						<LOD			<LOD			0.227468					8.24685					<LOD					<LOD					8.47432
		51a	<LOD	<LOD					<LOD	<LOD		<LOD	<LOD		0.207059	0.256214				10.2333	10.8				<LOD	<LOD				<LOD	<LOD				10.4403	11.0562
		51b	<LOD						<LOD			<LOD			0.305369					11.3666					<LOD					<LOD					11.672
	shoot, avir	52a	<LOD	<LOD	<LOD				<LOD	<LOD	<LOD	<LOD	<LOD	<LOD	8.7346	11.3362	10.5396	±	2.11678	11.9564	14.0626	10.725	±	2.47521	0.130128	0.105046	0.17147	±	0.0471169	0.0224944	0.0213472	0.0332596	±	0.00842333	20.8436	25.5253	21.4694	±	3.14799
		52b	<LOD						<LOD			<LOD			13.9378			RSD	0.200841	16.1689			RSD	0.230788	0.0799653			RSD	0.274783	0.0202			RSD	0.25326	30.2069			RSD	0.146627
		53a	<LOD	<LOD					<LOD	<LOD		<LOD	<LOD		11.9035	12.6404				8.12523	8.14232				0.245463	0.209261				0.0418735	0.0392052				20.3161	21.0312
		53b	<LOD						<LOD			<LOD			13.3772		***	/	5.47262e-06	8.15941		-	/	0.349326	0.173059					0.036537					21.7462		***	/	0.000172623
		54a	<LOD	<LOD					<LOD	<LOD		<LOD	<LOD		7.22659	7.64227				12.6284	9.97012				0.133754	0.200101				0.0276578	0.0392264				20.0164	17.8517
		54b	<LOD						<LOD			<LOD			8.05796					7.31187					0.266449					0.0507949					15.6871
	shoot, vir 1	55a	1.10907	1.34556	1.45674	±	0.0792388		<LOD	<LOD	<LOD	<LOD	<LOD	<LOD	1.35605	1.43112	1.39458	±	0.183832	4.8527	6.20306	5.42117	±	1.8579	<LOD	<LOD	<LOD			0.0717011	0.0941687	0.115152	±	0.0299996	6.28045	7.72835	6.9309	±	1.6641
		55b	1.58205			RSD	0.0543946		<LOD			<LOD			1.5062			RSD	0.131819	7.55342			RSD	0.342712	<LOD					0.116636			RSD	0.260521	9.17626			RSD	0.240098
		56a	1.29042	1.50019					<LOD	<LOD		<LOD	<LOD		1.44292	1.59922				2.76732	2.85786				<LOD	<LOD				0.173303	0.157577				4.38355	4.61465
		56b	1.70995						<LOD			<LOD			1.75552		***	/	3.27185e-07	2.94839		*	/	0.0189633	<LOD					0.141851					4.84576		-	/	0.0849878
		57a	1.44164	1.52447					<LOD	<LOD		<LOD	<LOD		1.08942	1.1534				9.8617	7.20258				<LOD	<LOD				0.0701072	0.0937105				11.0212	8.44969
		57b	1.60731						<LOD			<LOD			1.21738					4.54346					<LOD					0.117314					5.87815
	shoot, vir 2	58a	<LOD	<LOD	<LOD				<LOD	<LOD	<LOD	<LOD	<LOD	<LOD	7.91777	7.22771	7.85815	±	0.648895	11.8635	13.6967	10.4729	±	2.40809	0.302968	0.339533	0.463593	±	0.100656	0.591232	0.869947	0.712517	±	0.214623	20.6755	22.1339	19.5071	±	2.16561
		58b	<LOD						<LOD			<LOD			6.53765			RSD	0.0825761	15.5298			RSD	0.229936	0.376099			RSD	0.217122	1.14866			RSD	0.301218	23.5922			RSD	0.111016
		59a	<LOD	<LOD					<LOD	<LOD		<LOD	<LOD		6.63628	8.75087				8.61324	9.81153				0.625843	0.586074				0.475562	0.409065				16.3509	19.5575
		59b	<LOD						<LOD			<LOD			10.8655		***	/	4.83775e-07	11.0098		-	/	0.390795	0.546305					0.342569					22.7642		***	/	6.11586e-05
		60a	<LOD	<LOD					<LOD	<LOD		<LOD	<LOD		6.87179	7.59587				9.21769	7.91037				0.401927	0.465171				1.16791	0.858539				17.6593	16.8299
		60b	<LOD						<LOD			<LOD			8.31994					6.60304					0.528414					0.549171					16.0006
	shoot, vir 3	61a	<LOD	<LOD	<LOD				<LOD	<LOD	<LOD	<LOD	<LOD	<LOD	1.15826	1.0711	1.14834	±	0.285695	12.9896	11.0727	8.29885	±	1.96271	<LOD	<LOD	<LOD			0.0283201	0.0398071	0.0373699	±	0.0099754	14.1762	12.1836	9.48456	±	1.94261
		61b	<LOD						<LOD			<LOD			0.983939			RSD	0.24879	9.15572			RSD	0.236503	<LOD					0.0512942			RSD	0.266937	10.191			RSD	0.204818
		62a	<LOD	<LOD					<LOD	<LOD		<LOD	<LOD		0.845259	0.843506				5.2821	6.82341				<LOD	<LOD				0.032526	0.0241177				6.15988	7.69104
		62b	<LOD						<LOD			<LOD			0.841753		***	/	6.59753e-05	8.36473		-	/	0.538706	<LOD					0.0157094					9.22219		-	/	0.954976
		63a	<LOD	<LOD					<LOD	<LOD		<LOD	<LOD		1.71233	1.53041				8.66268	7.00049				<LOD	<LOD				0.0600112	0.0481849				10.435	8.57908
		63b	<LOD						<LOD			<LOD			1.34848					5.33829					<LOD					0.0363586					6.72314
	shoot, vir 4	64a	34.1272	28.6971	22.4435	±	4.47529		<LOD	<LOD	<LOD	<LOD	<LOD	<LOD	1.01165	1.40315	1.0476	±	0.369109	1.26293	1.03622	1.46638	±	0.304641	<LOD	<LOD	<LOD			<LOD	<LOD	<LOD			2.27458	2.43937	2.51398	±	0.291946
		64b	23.2669			RSD	0.199402		<LOD			<LOD			1.79464			RSD	0.352338	0.809511			RSD	0.207749	<LOD					<LOD					2.60415			RSD	0.116129
		65a	21.0462	18.4729					<LOD	<LOD		<LOD	<LOD		0.602367	0.53884				2.02642	1.66078				<LOD	<LOD				<LOD	<LOD				2.62879	2.19962
		65b	15.8996						<LOD			<LOD			0.475313		**	/	0.00678073	1.29514		***	/	1.18579e-06	<LOD					<LOD					1.77045		***	/	3.59812e-06
		66a	28.2135	20.1606					<LOD	<LOD		<LOD	<LOD		1.73525	1.20081				1.30798	1.70215				<LOD	<LOD				<LOD	<LOD				3.04322	2.90296
		66b	12.1077						<LOD			<LOD			0.666373					2.09633					<LOD					<LOD					2.7627
	shoot, vir 5	67a	23.4469	18.7504	18.8896	±	2.74305		<LOD	<LOD	<LOD	<LOD	<LOD	<LOD	0.995004	0.880266	1.23571	±	0.315065	5.25674	3.91254	5.57716	±	1.19315	<LOD	<LOD	<LOD			0.0143177	0.0155909	0.0168425	±	0.00359789	6.26606	4.8084	6.82971	±	1.42929
		67b	14.0538			RSD	0.145215		<LOD			<LOD			0.765527			RSD	0.254966	2.56835			RSD	0.213935	<LOD					0.0168641			RSD	0.213619	3.35074			RSD	0.209275
		68a	19.5475	22.3165					<LOD	<LOD		<LOD	<LOD		1.42653	1.18075				5.4898	6.64864				<LOD	<LOD				0.0131185	0.0131972				6.92945	7.84258
		68b	25.0856						<LOD			<LOD			0.934973		***	/	9.76359e-05	7.80747		**	/	0.00520361	<LOD					0.013276					8.75572		*	/	0.0370863
		69a	17.3985	15.6018					<LOD	<LOD		<LOD	<LOD		1.73803	1.64612				5.78589	6.1703				<LOD	<LOD				0.0277942	0.0217394				7.55172	7.83816
		69b	13.8051						<LOD			<LOD			1.55421					6.5547					<LOD					0.0156846					8.1246
	shoot, vir 6	70a	<LOD	<LOD	<LOD				<LOD	<LOD	<LOD	<LOD	<LOD	<LOD	3.26571	2.91112	3.96124	±	0.986776	16.2173	15.4342	15.2394	±	0.322248	0.137423	0.136029	0.103159	±	0.0238889	0.0536538	0.0533035	0.0530348	±	0.00175818	19.6741	18.5346	19.3568	±	1.1095
		70b	<LOD						<LOD			<LOD			2.55652			RSD	0.249108	14.651			RSD	0.0211457	0.134635			RSD	0.231575	0.0529532			RSD	0.0331515	17.3951			RSD	0.0573183
		71a	<LOD	<LOD					<LOD	<LOD		<LOD	<LOD		4.40571	5.28224				14.3138	15.4988				0.119682	0.0934832				0.0463973	0.0507597				18.8856	20.9253
		71b	<LOD						<LOD			<LOD			6.15878		***	/	7.07669e-05	16.6837		***	/	2.28883e-05	0.067284					0.0551221					22.9649		***	/	4.15291e-06
		72a	<LOD	<LOD					<LOD	<LOD		<LOD	<LOD		2.62239	3.69037				14.7543	14.7852				0.0947875	0.0799642				0.0563866	0.0550411				17.5278	18.6105
		72b	<LOD						<LOD			<LOD			4.75834					14.8161					0.0651409					0.0536957					19.6932
	root, control	73a	<LOD	<LOD	<LOD				<LOD	<LOD	<LOD	<LOD	<LOD	<LOD	0.558426	0.48662	0.45058	±	0.0651456	7.95082	6.79906	7.37069	±	1.30704	<LOD	<LOD	<LOD			<LOD	<LOD	<LOD			8.50925	7.28568	7.82127	±	1.35684
		73b	<LOD						<LOD			<LOD			0.414814			RSD	0.144582	5.64729			RSD	0.177329	<LOD					<LOD					6.06211			RSD	0.173481
		74a	<LOD	<LOD					<LOD	<LOD		<LOD	<LOD		0.403136	0.505988				8.01032	9.17883				<LOD	<LOD				<LOD	<LOD				8.41345	9.68481
		74b	<LOD						<LOD			<LOD			0.608841					10.3473					<LOD					<LOD					10.9562
		75a	<LOD	<LOD					<LOD	<LOD		<LOD	<LOD		0.352124	0.359131				5.22056	6.1342				<LOD	<LOD				<LOD	<LOD				5.57268	6.49333
		75b	<LOD						<LOD			<LOD			0.366139					7.04783					<LOD					<LOD					7.41397
	root, avir	76a	<LOD	<LOD	<LOD				<LOD	<LOD	<LOD	<LOD	<LOD	<LOD	5.07103	4.6524	6.1934	±	1.88784	7.08	5.79523	6.16812	±	1.04347	<LOD	<LOD	<LOD			<LOD	<LOD	0.0247181	±	0.00454744	12.151	10.4476	12.3746	±	2.89921
		76b	<LOD						<LOD			<LOD			4.23376			RSD	0.304815	4.51046			RSD	0.169171	<LOD					<LOD			RSD	0.183972	8.74422			RSD	0.234287
		77a	<LOD	<LOD					<LOD	<LOD		<LOD	<LOD		8.98754	8.85199				8.65532	7.59107				<LOD	<LOD				0.0293954	0.0292655				17.6723	16.4723
		77b	<LOD						<LOD			<LOD			8.71644		***	/	0.000119619	6.52682		-	/	0.259396	<LOD					0.0291357					15.2724		*	/	0.0242289
		78a	<LOD	<LOD					<LOD	<LOD		<LOD	<LOD		3.49734	5.07581				4.43144	5.11806				<LOD	<LOD				<LOD	0.0201707				7.92878	10.204
		78b	<LOD						<LOD			<LOD			6.65428					5.80467					<LOD					0.0201707					12.4791
	root, vir 1	79a	0.687476	0.587833	0.646213	±	0.145652		<LOD	<LOD	<LOD	<LOD	<LOD	<LOD	49.0624	63.834	87.5121	±	21.6959	21.187	18.3419	19.8343	±	4.34254	3.23544	2.62161	3.00264	±	0.73751	1.39283	1.45618	1.01712	±	0.314105	74.8776	86.2536	111.366	±	25.8201
		79b	0.48819			RSD	0.225393		<LOD			<LOD			78.6055			RSD	0.247918	15.4968			RSD	0.218941	2.00778			RSD	0.245621	1.51953			RSD	0.308817	97.6296			RSD	0.231849
		80a	0.651293	0.846475					<LOD	<LOD		<LOD	<LOD		107.405	116.25				17.9377	25.7396				3.13907	4.03398				0.532682	0.856016				129.015	146.88
		80b	1.04166						<LOD			<LOD			125.095		***	/	3.47938e-05	33.5415		**	/	0.00226171	4.9289					1.17935					164.745		***	/	3.25651e-05
		81a	0.413388	0.504332					<LOD	<LOD		<LOD	<LOD		58.4532	82.4522				12.8335	15.4215				1.85314	2.35232				0.931031	0.739169				74.0709	100.965
		81b	0.595275						<LOD			<LOD			106.451					18.0095					2.85151					0.547306					127.859
	root, vir 2	83a	<LOD	<LOD	<LOD				<LOD	<LOD	<LOD	<LOD	<LOD	<LOD	2.79575	2.49578	2.01346	±	0.482312	2.23093	2.36226	1.90575	±	0.45651	<LOD	<LOD	<LOD			0.110571	0.110135	0.0888512	±	0.0212837	5.13724	4.96817	4.00806	±	0.960106
		83b	<LOD						<LOD			<LOD			2.1958			RSD	0.239544	2.49359			RSD	0.239544	<LOD					0.109699			RSD	0.239544	4.79909			RSD	0.239544
		84a	<LOD	<LOD					<LOD	<LOD		<LOD	<LOD		1.53115	1.53115	***	/	0.000218193	1.44924	1.44924	**	/	0.00221027	<LOD	<LOD				0.0675674	0.0675674				3.04796	3.04796	*	/	0.0257777
	root, vir 3	85a	<LOD	<LOD	<LOD				<LOD	<LOD	<LOD	<LOD	<LOD	<LOD	2.87341	2.87341	3.9604	±	1.087	3.43934	3.43934	4.70742	±	1.26808	<LOD	<LOD	<LOD			0.113643	0.113643	0.0907856	±	0.0228572	6.42639	6.42639	8.75861	±	2.33222
		85b	<LOD	<LOD					<LOD			<LOD			5.0474	5.0474		RSD	0.274466	5.9755	5.9755		RSD	0.269379	<LOD					0.0679284	0.0679284		RSD	0.251771	11.0908	11.0908		RSD	0.266277
																3.9604	***	/	6.4574e-05		4.70742	-	/	0.063744							0.0907856					8.75861	-	/	0.54134
	root, vir 4	89a	13.8043	16.7888	16.9327	±	0.143904		<LOD	<LOD	<LOD	<LOD	<LOD	<LOD	3.637	3.49926	4.46787	±	0.968608	4.46805	5.10681	6.14086	±	1.03405	<LOD	<LOD	<LOD			0.0507919	0.0537008	0.0616901	±	0.00798927	8.15584	8.65977	10.6704	±	2.01065
		89b	19.7733			RSD	0.00849861		<LOD			<LOD			3.36153			RSD	0.216794	5.74558			RSD	0.168388	<LOD					0.0566098			RSD	0.129506	9.16371			RSD	0.188432
		90a	13.3797	17.0766					<LOD	<LOD		<LOD	<LOD		5.43152	5.43648				5.99447	7.17491				<LOD	<LOD				0.0631131	0.0696794				11.4891	12.6811
		90b	20.7735						<LOD			<LOD			5.44144		***	/	1.89328e-05	8.35536		-	/	0.314214	<LOD					0.0762456					13.873		-	/	0.0789922
	root, vir 5	91a	0.528387	0.457526	0.491158	±	0.0812588		<LOD	<LOD	<LOD	<LOD	<LOD	<LOD	6.70035	6.30445	5.15518	±	0.845256	9.72939	11.1509	10.3693	±	1.808	<LOD	<LOD	<LOD			0.0389404	0.0334756	0.0313147	±	0.00205459	16.4687	17.4888	15.5558	±	2.38345
		91b	0.386665			RSD	0.165443		<LOD			<LOD			5.90855			RSD	0.163962	12.5724			RSD	0.174361	<LOD					0.0280109			RSD	0.0656109	18.509			RSD	0.15322
		92a	0.469335	0.41281					<LOD	<LOD		<LOD	<LOD		5.311	4.29581				8.69469	7.87013				<LOD	<LOD				0.036469	0.0319165				14.0422	12.1979
		92b	0.356285						<LOD			<LOD			3.28063		***	/	4.66258e-06	7.04558		*	/	0.0442858	<LOD					0.027364					10.3536		***	/	0.000797358
		93a	0.634125	0.603137					<LOD	<LOD		<LOD	<LOD		5.78719	4.86528				14.1716	12.0868				<LOD	<LOD				0.0292328	0.0285521				19.988	16.9806
		93b	0.57215						<LOD			<LOD			3.94336					10.0021					<LOD					0.0278713					13.9733
	root, vir 6	94a	<LOD	<LOD	<LOD				<LOD	<LOD	<LOD	<LOD	<LOD	<LOD	21.5335	21.7138	24.9888	±	2.83133	11.1873	11.0932	9.24592	±	1.30881	0.706002	0.611833	1.00571	±	0.279972	0.2442	0.225524	0.291309	±	0.0545956	33.671	33.6443	35.5317	±	2.21579
		94b	<LOD						<LOD			<LOD			21.8941			RSD	0.113304	10.999			RSD	0.141555	0.517663			RSD	0.278382	0.206849			RSD	0.187415	33.6176			RSD	0.0623608
		95a	<LOD	<LOD					<LOD	<LOD		<LOD	<LOD		31.9877	28.6214				9.71549	8.4235				1.32922	1.2376				0.363954	0.359205				43.3963	38.6417
		95b	<LOD						<LOD			<LOD			25.2551		***	/	7.34282e-08	7.13151		-	/	0.10621	1.14599					0.354457					33.8871		***	/	4.59962e-08
		96a	<LOD	<LOD					<LOD	<LOD		<LOD	<LOD		21.2509	24.6311				9.34565	8.22109				0.772598	1.1677				0.22308	0.289196				31.5923	34.3091
		96b	<LOD						<LOD			<LOD			28.0113					7.09654					1.5628					0.355312					37.0259
